# Supplementary material for: Defensomes, counter-defensomes, and the remodeling of microbial communities
Source: PNAS Nexus. 2026 Mar 17;5(4):pgag073. doi: 10.1093/pnasnexus/pgag073 (PMC13064858; doi:10.1093/pnasnexus/pgag073)
Supplement: pgag073_Supplementary_Data [file pgag073_supplementary_data.zip]

Archive with 2 entries (2 files):
- PNASNEXUS-PNASNEXUS-2025-01355R-s01_PO.xlsx
- PNASNEXUS-PNASNEXUS-2025-01355R-s02.pdf
