# Supplementary material for: Defensomes, counter-defensomes, and the remodeling of microbial communities
Source: PNAS Nexus. 2026 Mar 17;5(4):pgag073. doi: 10.1093/pnasnexus/pgag073 (PMC13064858; doi:10.1093/pnasnexus/pgag073)
Supplement: pgag073_Supplementary_Data [file pgag073_supplementary_data.zip › PNASNEXUS-PNASNEXUS-2025-01355R-s01_PO.xlsx]

## Sheet: Table S1
	Table S1: List of the 35,699 bacterial genomes retrieved from NCBI used in this study. Genomes were filtered based on the following criteria: 'Complete Genome', 'Full', and 'Latest' status. Also shown is information regarding taxonomy, number and density (per kb) of core and quasi core defense systems (HCADS).
	Genome_ID	GS (bp)	% GC	# CDS	Phylum	Species	# HCADS	Density of HCADS (per Mb)
	GCA_000006625.1_ASM662v1	751719	0.254997	1260	Mycoplasmatota	Ureaplasma_parvum	0	0
	GCA_000006645.1_ASM664v1	4701745	0.476953	4143	Pseudomonadota	Yersinia_pestis	4	0.850748
	GCA_000006725.1_ASM672v1	2731750	0.526173	2648	Pseudomonadota	Xylella_fastidiosa	7	2.56246
	GCA_000006745.1_ASM674v1	4033464	0.474876	3589	Pseudomonadota	Vibrio_cholerae	5	1.23963
	GCA_000006785.2_ASM678v2	1852433	0.385118	1768	Bacillota	Streptococcus_pyogenes	1	0.539831
	GCA_000006825.1_ASM682v1	2257487	0.404049	2028	Pseudomonadota	Pasteurella_multocida	2	0.885941
	GCA_000006845.1_ASM684v1	2153922	0.526897	2134	Pseudomonadota	Neisseria_gonorrhoeae	16	7.42831
	GCA_000006865.1_ASM686v1	2365589	0.353294	2383	Bacillota	Lactococcus_lactis	0	0
	GCA_000006885.1_ASM688v1	2160842	0.396973	2123	Bacillota	Streptococcus_pneumoniae	3	1.38835
	GCA_000006925.2_ASM692v2	4828820	0.506544	4990	Pseudomonadota	Shigella_flexneri	0	0
	GCA_000006965.1_ASM696v1	6691694	0.621741	6291	Pseudomonadota	Sinorhizobium_meliloti	0	0
	GCA_000007105.1_ASM710v1	2056363	0.463281	1752	Pseudomonadota	Zymomonas_mobilis	1	0.486295
	GCA_000007125.1_ASM712v1	3294931	0.572225	3150	Pseudomonadota	Brucella_melitensis	2	0.606993
	GCA_000007145.1_ASM714v1	5076188	0.650686	4287	Pseudomonadota	Xanthomonas_campestris	4	0.787993
	GCA_000007165.1_ASM716v1	5274174	0.647117	4470	Pseudomonadota	Xanthomonas_citri	3	0.568809
	GCA_000007245.1_ASM724v1	2521148	0.517774	2416	Pseudomonadota	Xylella_fastidiosa	4	1.58658
	GCA_000007265.1_ASM726v1	2160267	0.356466	2108	Bacillota	Streptococcus_agalactiae	1	0.462906
	GCA_000007285.1_ASM728v1	1895017	0.385466	1886	Bacillota	Streptococcus_pyogenes	1	0.5277
	GCA_000007325.1_ASM732v1	2174500	0.271516	2016	Fusobacteriota	Fusobacterium_nucleatum	0	0
	GCA_000007385.1_ASM738v1	4941439	0.636933	4821	Pseudomonadota	Xanthomonas_oryzae	5	1.01185
	GCA_000007405.1_ASM740v1	4599354	0.50906	4709	Pseudomonadota	Shigella_flexneri	0	0
	GCA_000007425.1_ASM742v1	1900521	0.385927	1879	Bacillota	Streptococcus_pyogenes	1	0.526172
	GCA_000007445.1_ASM744v1	5231428	0.504775	4894	Pseudomonadota	Escherichia_coli	0	0
	GCA_000007525.1_ASM752v1	2260266	0.601273	1829	Actinomycetota	Bifidobacterium_longum	1	0.442426
	GCA_000007545.1_ASM754v1	4791961	0.520517	4621	Pseudomonadota	Salmonella_enterica	0	0
	GCA_000007625.1_ASM762v1	2873333	0.286405	2795	Bacillota	Clostridium_tetani	4	1.39211
	GCA_000007645.1_ASM764v1	2564615	0.320459	2350	Bacillota	Staphylococcus_epidermidis	0	0
	GCA_000007685.1_ASM768v1	4627366	0.350443	3680	Spirochaetota	Leptospira_interrogans	1	0.216106
	GCA_000007765.2_ASM776v2	2032807	0.426007	2054	Pseudomonadota	Coxiella_burnetii	1	0.491931
	GCA_000007785.1_ASM778v1	3359974	0.373812	3270	Bacillota	Enterococcus_faecalis	0	0
	GCA_000007805.1_ASM780v1	6538260	0.583392	5854	Pseudomonadota	Pseudomonas_syringae	0	0
	GCA_000007865.1_ASM786v1	4829781	0.692986	4529	Actinomycetota	Mycobacterium_avium	2	0.414097
	GCA_000007885.1_ASM788v1	4803217	0.476698	4246	Pseudomonadota	Yersinia_pestis	4	0.832775
	GCA_000008005.1_ASM800v1	5432652	0.354968	5480	Bacillota	Bacillus_cereus	2	0.368144
	GCA_000008065.1_ASM806v1	1992676	0.346112	1875	Bacillota	Lactobacillus_johnsonii	1	0.501838
	GCA_000008105.1_ASM810v1	4944000	0.521325	4782	Pseudomonadota	Salmonella_enterica	0	0
	GCA_000008125.1_ASM812v1	2127482	0.694073	2214	Deinococcota	Thermus_thermophilus	1	0.470039
	GCA_000008145.1_ASM814v1	3286445	0.572193	3127	Pseudomonadota	Brucella_abortus	2	0.60856
	GCA_000008185.1_ASM818v1	2843201	0.378738	2575	Spirochaetota	Treponema_denticola	0	0
	GCA_000008205.1_ASM820v1	897405	0.285222	1334	Mycoplasmatota	Mesomycoplasma_hyopneumoniae	0	0
	GCA_000008225.1_ASM822v1	920079	0.284889	1346	Mycoplasmatota	Mesomycoplasma_hyopneumoniae	0	0
	GCA_000008245.1_ASM824v1	799476	0.284952	1332	Mycoplasmatota	Mycoplasmopsis_synoviae	0	0
	GCA_000008285.1_ASM828v1	2905187	0.380412	2808	Bacillota	Listeria_monocytogenes	0	0
	GCA_000008405.1_ASM840v1	892758	0.285612	1312	Mycoplasmatota	Mesomycoplasma_hyopneumoniae	0	0
	GCA_000008565.1_ASM856v1	3284156	0.666144	3245	Deinococcota	Deinococcus_radiodurans	6	1.82695
	GCA_000008585.1_ASM858v1	4403837	0.656094	4067	Actinomycetota	Mycobacterium_tuberculosis	7	1.58952
	GCA_000008685.2_ASM868v2	1521208	0.281807	1507	Spirochaetota	Borreliella_burgdorferi	0	0
	GCA_000008785.1_ASM878v1	1643831	0.391887	1504	Campylobacterota	Helicobacter_pylori	15	9.12503
	GCA_000008805.1_ASM880v1	2272360	0.515278	2096	Pseudomonadota	Neisseria_meningitidis	8	3.52057
	GCA_000008865.2_ASM886v2	5594605	0.504842	5373	Pseudomonadota	Escherichia_coli	0	0
	GCA_000008925.1_ASM892v1	2133977	0.330405	2101	Bacillota	Ligilactobacillus_salivarius	0	0
	GCA_000008945.1_ASM894v1	2389526	0.601639	1968	Actinomycetota	Bifidobacterium_longum	1	0.418493
	GCA_000009005.1_ASM900v1	2742531	0.327787	2594	Bacillota	Staphylococcus_aureus	0	0
	GCA_000009025.1_ASM902v1	1395502	0.470259	1435	Chloroflexota	Dehalococcoides_mccartyi	0	0
	GCA_000009085.1_ASM908v1	1641481	0.305486	1658	Campylobacterota	Campylobacter_jejuni	5	3.04603
	GCA_000009105.1_ASM910v1	2184406	0.518091	2052	Pseudomonadota	Neisseria_meningitidis	7	3.20453
	GCA_000009125.1_ASM912v1	5810922	0.669754	5048	Pseudomonadota	Ralstonia_pseudosolanacearum	4	0.688359
	GCA_000009245.1_ASM924v1	1895994	0.321526	2098	Pseudomonadota	Francisella_tularensis	0	0
	GCA_000009345.1_ASM934v1	4683620	0.472226	4250	Pseudomonadota	Yersinia_enterocolitica	0	0
	GCA_000009385.1_ASM938v1	1841271	0.386285	1804	Bacillota	Streptococcus_pyogenes	1	0.543103
	GCA_000009425.1_ASM942v1	2529478	0.357456	2580	Bacillota	Lactococcus_cremoris	0	0
	GCA_000009465.1_ASM946v1	2194961	0.516237	2041	Pseudomonadota	Neisseria_meningitidis	9	4.1003
	GCA_000009485.1_ASM948v1	8055782	0.668993	7292	Pseudomonadota	Burkholderia_cenocepacia	1	0.124134
	GCA_000009505.1_ASM950v1	4685848	0.521673	4352	Pseudomonadota	Salmonella_enterica	0	0
	GCA_000009525.1_ASM952v1	4658697	0.522046	4452	Pseudomonadota	Salmonella_enterica	0	0
	GCA_000009585.1_ASM958v1	2885367	0.329118	2687	Bacillota	Staphylococcus_aureus	0	0
	GCA_000009645.1_ASM964v1	2839469	0.328075	2592	Bacillota	Staphylococcus_aureus	0	0
	GCA_000009665.1_ASM966v1	2903636	0.328437	2691	Bacillota	Staphylococcus_aureus	0	0
	GCA_000009685.1_ASM968v1	3085740	0.28512	2729	Bacillota	Clostridium_perfringens	0	0
	GCA_000009745.1_ASM974v1	5260086	0.466811	4635	Pseudomonadota	Vibrio_vulnificus	4	0.760444
	GCA_000009825.1_ASM982v1	4303871	0.447533	4299	Bacillota	Shouchella_clausii	0	0
	GCA_000009865.1_ASM986v1	2697861	0.327809	2600	Bacillota	Staphylococcus_haemolyticus	1	0.370664
	GCA_000009885.1_ASM988v1	5472672	0.573692	5018	Pseudomonadota	Klebsiella_pneumoniae	0	0
	GCA_000009925.1_ASM992v1	5310990	0.432043	4409	Bacteroidota	Bacteroides_fragilis	4	0.753155
	GCA_000010025.1_ASM1002v1	4940217	0.637013	4736	Pseudomonadota	Xanthomonas_oryzae	5	1.0121
	GCA_000010065.1_ASM1006v1	2696255	0.554843	2685	Cyanobacteriota	Synechococcus_elongatus	0	0
	GCA_000010105.1_ASM1010v1	6895538	0.623083	6534	Actinomycetota	Rhodococcus_erythropolis	5	0.725107
	GCA_000010125.1_ASM1012v1	2577899	0.331859	2501	Bacillota	Staphylococcus_saprophyticus	1	0.387913
	GCA_000010145.1_ASM1014v1	2098685	0.514691	2087	Bacillota	Limosilactobacillus_fermentum	0	0
	GCA_000010225.1_ASM1022v1	3363299	0.541301	3137	Actinomycetota	Corynebacterium_glutamicum	0	0
	GCA_000010245.1_ASM1024v1	4646332	0.507996	4313	Pseudomonadota	Escherichia_coli	0	0
	GCA_000010385.1_ASM1038v1	5155626	0.507446	4883	Pseudomonadota	Escherichia_coli	0	0
	GCA_000010425.1_ASM1042v1	2089645	0.591843	1676	Actinomycetota	Bifidobacterium_adolescentis	1	0.47855
	GCA_000010445.1_ASM1044v1	2880168	0.328777	2663	Bacillota	Staphylococcus_aureus	0	0
	GCA_000010465.1_ASM1046v1	2878897	0.328883	2697	Bacillota	Staphylococcus_aureus	0	0
	GCA_000010485.1_ASM1048v1	4839683	0.507461	4438	Pseudomonadota	Escherichia_coli	0	0
	GCA_000010505.1_ASM1050v1	2354886	0.483593	1958	Bacteroidota	Porphyromonas_gingivalis	2	0.849298
	GCA_000010545.1_ASM1054v1	7008810	0.666863	6358	Pseudomonadota	Burkholderia_multivorans	3	0.428033
	GCA_000010585.1_ASM1058v1	2219737	0.365631	2341	Bacillota	Macrococcoides_caseolyticum	0	0
	GCA_000010625.1_ASM1062v1	5842795	0.423306	5595	Cyanobacteriota	Microcystis_aeruginosa	18	3.08072
	GCA_000010685.1_ASM1068v1	4371711	0.65643	4022	Actinomycetota	Mycobacterium_tuberculosis	0	0
	GCA_000010705.1_ASM1070v1	2106340	0.395771	2101	Bacillota	Streptococcus_dysgalactiae	1	0.474757
	GCA_000010745.1_ASM1074v1	5524860	0.506341	5328	Pseudomonadota	Escherichia_coli	0	0
	GCA_000010765.1_ASM1076v1	5766081	0.504363	5676	Pseudomonadota	Escherichia_coli	0	0
	GCA_000010805.1_ASM1080v1	8834939	0.676211	8186	Actinomycetota	Rhodococcus_opacus	0	0
	GCA_000011065.1_ASM1106v1	6293399	0.428603	4939	Bacteroidota	Bacteroides_thetaiotaomicron	0	0
	GCA_000011285.1_ASM1128v1	1894275	0.385503	1879	Bacillota	Streptococcus_pyogenes	1	0.527906
	GCA_000011365.1_ASM1136v1	9105828	0.640594	8490	Pseudomonadota	Bradyrhizobium_diazoefficiens	0	0
	GCA_000011445.1_ASM1144v1	1211703	0.239656	2032	Mycoplasmatota	Mycoplasma_mycoides	1	0.825285
	GCA_000011465.1_ASM1146v1	1657990	0.307992	1916	Cyanobacteriota	Prochlorococcus_marinus	0	0
	GCA_000011485.1_ASM1148v1	2410873	0.507398	2551	Cyanobacteriota	Prochlorococcus_marinus	0	0
	GCA_000011525.1_ASM1152v1	2820454	0.328175	2568	Bacillota	Staphylococcus_aureus	0	0
	GCA_000011545.1_ASM1154v1	7247547	0.680587	5919	Pseudomonadota	Burkholderia_pseudomallei	1	0.137978
	GCA_000011625.1_ASM1162v1	5843235	0.351272	5844	Bacillota	Bacillus_cereus	2	0.342276
	GCA_000011665.1_ASM1166v1	1899877	0.386851	1831	Bacillota	Streptococcus_pyogenes	1	0.52635
	GCA_000011705.1_ASM1170v1	5835527	0.684855	4977	Pseudomonadota	Burkholderia_mallei	2	0.342728
	GCA_000011725.1_ASM1172v1	1589954	0.387694	1513	Campylobacterota	Helicobacter_pylori	15	9.43424
	GCA_000011765.2_ASM1176v2	1838562	0.385352	1761	Bacillota	Streptococcus_pyogenes	1	0.543903
	GCA_000011825.1_ASM1182v1	1796846	0.390917	1897	Bacillota	Streptococcus_thermophilus	1	0.556531
	GCA_000011845.1_ASM1184v1	1796226	0.390814	1897	Bacillota	Streptococcus_thermophilus	1	0.556723
	GCA_000011905.1_ASM1190v1	1469720	0.488503	1539	Chloroflexota	Dehalococcoides_mccartyi	0	0
	GCA_000011925.1_ASM1192v1	2643840	0.32149	2434	Bacillota	Staphylococcus_epidermidis	0	0
	GCA_000011985.1_ASM1198v1	1993560	0.347146	1876	Bacillota	Lactobacillus_acidophilus	1	0.501615
	GCA_000012005.1_ASM1200v1	4560911	0.509687	5206	Pseudomonadota	Shigella_dysenteriae	2	0.438509
	GCA_000012025.1_ASM1202v1	4646520	0.511091	4819	Pseudomonadota	Shigella_boydii	3	0.645644
	GCA_000012045.1_ASM1204v1	2813862	0.328132	2576	Bacillota	Staphylococcus_aureus	0	0
	GCA_000012105.1_ASM1210v1	5148708	0.64957	4344	Pseudomonadota	Xanthomonas_campestris	4	0.776894
	GCA_000012165.2_ASM1216v2	1897578	0.383537	1815	Bacillota	Streptococcus_pyogenes	1	0.526988
	GCA_000012185.1_ASM1218v1	1914490	0.381567	1835	Pseudomonadota	Haemophilus_influenzae	3	1.567
	GCA_000012245.1_ASM1224v1	6093698	0.592328	5200	Pseudomonadota	Pseudomonas_syringae	0	0
	GCA_000012365.1_ASM1236v1	6723972	0.676281	5633	Pseudomonadota	Burkholderia_thailandensis	2	0.297443
	GCA_000012445.1_ASM1244v1	6438405	0.60521	5729	Pseudomonadota	Pseudomonas_fluorescens	0	0
	GCA_000012465.1_ASM1246v1	1842899	0.35123	2108	Cyanobacteriota	Prochlorococcus_marinus	0	0
	GCA_000012525.1_ASM1252v1	2742269	0.554264	2719	Cyanobacteriota	Synechococcus_elongatus	0	0
	GCA_000012645.1_ASM1264v1	1709204	0.312105	1919	Cyanobacteriota	Prochlorococcus_marinus	0	0
	GCA_000012705.1_ASM1270v1	2127839	0.356224	2067	Bacillota	Streptococcus_agalactiae	1	0.46996
	GCA_000012765.1_ASM1276v1	1010023	0.237704	1620	Mycoplasmatota	Mycoplasma_capricolum	0	0
	GCA_000012785.1_ASM1278v1	7308054	0.679782	5949	Pseudomonadota	Burkholderia_pseudomallei	1	0.136835
	GCA_000012825.1_ASM1282v1	5163189	0.422015	4194	Bacteroidota	Phocaeicola_vulgatus	3	0.581036
	GCA_000013065.1_ASM1306v1	5506207	0.35468	5520	Bacillota	Bacillus_cereus	2	0.363226
	GCA_000013245.1_ASM1324v1	1605736	0.390668	1506	Campylobacterota	Helicobacter_pylori	11	6.85044
	GCA_000013265.1_ASM1326v1	5179971	0.506135	4830	Pseudomonadota	Escherichia_coli	0	0
	GCA_000013285.1_ASM1328v1	3256683	0.283792	2879	Bacillota	Clostridium_perfringens	0	0
	GCA_000013305.1_ASM1330v1	4938920	0.505175	4534	Pseudomonadota	Escherichia_coli	0	0
	GCA_000013365.1_ASM1336v1	5331656	0.660384	4733	Pseudomonadota	Rhodopseudomonas_palustris	0	0
	GCA_000013425.1_ASM1342v1	2821361	0.328683	2630	Bacillota	Staphylococcus_aureus	0	0
	GCA_000013465.1_ASM1346v1	2917469	0.326905	2698	Bacillota	Staphylococcus_aureus	0	0
	GCA_000013485.1_ASM1348v1	1836467	0.38538	1748	Bacillota	Streptococcus_pyogenes	1	0.544524
	GCA_000013505.1_ASM1350v1	1928252	0.384299	1883	Bacillota	Streptococcus_pyogenes	1	0.518604
	GCA_000013525.1_ASM1352v1	1860355	0.387292	1809	Bacillota	Streptococcus_pyogenes	1	0.537532
	GCA_000013545.1_ASM1354v1	1937111	0.383159	1886	Bacillota	Streptococcus_pyogenes	1	0.516233
	GCA_000013585.1_ASM1358v1	4574284	0.509177	4668	Pseudomonadota	Shigella_flexneri	0	0
	GCA_000013685.1_ASM1368v1	4892717	0.648078	4415	Pseudomonadota	Rhodopseudomonas_palustris	0	0
	GCA_000013745.1_ASM1374v1	5513844	0.649572	4967	Pseudomonadota	Rhodopseudomonas_palustris	0	0
	GCA_000013805.1_ASM1380v1	4646286	0.47635	4109	Pseudomonadota	Yersinia_pestis	4	0.860903
	GCA_000013825.1_ASM1382v1	4879836	0.477051	4361	Pseudomonadota	Yersinia_pestis	4	0.8197
	GCA_000013845.2_ASM1384v2	2960088	0.282309	2658	Bacillota	Clostridium_perfringens	0	0
	GCA_000013965.1_ASM1396v1	3876235	0.40244	3535	Spirochaetota	Leptospira_borgpetersenii	3	0.773947
	GCA_000014105.1_ASM1410v1	2153416	0.517003	1995	Pseudomonadota	Neisseria_meningitidis	5	2.32189
	GCA_000014305.1_ASM1430v1	2096309	0.411097	2112	Bacillota	Streptococcus_suis	2	0.954058
	GCA_000014325.1_ASM1432v1	2095698	0.411134	2116	Bacillota	Streptococcus_suis	2	0.954336
	GCA_000014365.2_ASM1436v2	2046116	0.39706	1997	Bacillota	Streptococcus_pneumoniae	3	1.46619
	GCA_000014385.1_ASM1438v1	1780517	0.378889	1836	Bacillota	Oenococcus_oeni	0	0
	GCA_000014405.1_ASM1440v1	1856951	0.496863	1906	Bacillota	Lactobacillus_delbrueckii	1	0.538517
	GCA_000014425.1_ASM1442v1	1894360	0.352596	1808	Bacillota	Lactobacillus_gasseri	1	0.527883
	GCA_000014445.1_ASM1444v1	2075763	0.376686	2028	Bacillota	Leuconostoc_mesenteroides	0	0
	GCA_000014465.1_ASM1446v1	2340228	0.460582	2281	Bacillota	Levilactobacillus_brevis	0	0
	GCA_000014485.1_ASM1448v1	1864178	0.39069	1954	Bacillota	Streptococcus_thermophilus	2	1.07286
	GCA_000014505.1_ASM1450v1	1832387	0.373578	1751	Bacillota	Pediococcus_pentosaceus	0	0
	GCA_000014525.1_ASM1452v1	2924325	0.465752	2835	Bacillota	Lacticaseibacillus_paracasei	1	0.341959
	GCA_000014545.1_ASM1454v1	2598348	0.357839	2714	Bacillota	Lactococcus_cremoris	0	0
	GCA_000014605.1_ASM1460v1	1895727	0.321581	2113	Pseudomonadota	Francisella_tularensis	0	0
	GCA_000014625.1_ASM1462v1	6537648	0.662923	5901	Pseudomonadota	Pseudomonas_aeruginosa	0	0
	GCA_000014805.1_ASM1480v1	4744448	0.615484	4181	Pseudomonadota	Aeromonas_hydrophila	1	0.210773
	GCA_000014845.1_ASM1484v1	5497653	0.503393	5245	Pseudomonadota	Escherichia_coli	0	0
	GCA_000014985.1_ASM1498v1	5475491	0.689881	5175	Actinomycetota	Mycobacterium_avium	2	0.365264
	GCA_000015085.1_ASM1508v1	1773615	0.333075	1738	Campylobacterota	Campylobacter_fetus	1	0.56382
	GCA_000015325.1_ASM1532v1	5352772	0.685323	4875	Pseudomonadota	Paracidovorax_citrulli	7	1.30773
	GCA_000015385.1_ASM1538v1	2080931	0.37077	2199	Bacillota	Lactobacillus_helveticus	0	0
	GCA_000015425.1_ASM1542v1	4001457	0.389209	3949	Pseudomonadota	Acinetobacter_baumannii	0	0
	GCA_000015465.1_ASM1546v1	5232401	0.684038	4467	Pseudomonadota	Burkholderia_mallei	2	0.382234
	GCA_000015525.1_ASM1552v1	1699052	0.304755	1723	Campylobacterota	Campylobacter_jejuni	3	1.76569
	GCA_000015625.1_ASM1562v1	5848380	0.684846	4991	Pseudomonadota	Burkholderia_mallei	2	0.341975
	GCA_000015645.1_ASM1564v1	1669886	0.313215	1889	Cyanobacteriota	Prochlorococcus_marinus	0	0
	GCA_000015665.1_ASM1566v1	1704176	0.307942	1898	Cyanobacteriota	Prochlorococcus_marinus	0	0
	GCA_000015685.1_ASM1568v1	1864731	0.349793	2149	Cyanobacteriota	Prochlorococcus_marinus	0	0
	GCA_000015705.1_ASM1570v1	2682675	0.500076	2731	Cyanobacteriota	Prochlorococcus_marinus	0	0
	GCA_000015785.2_ASM1578v2	3918596	0.464754	3725	Bacillota	Bacillus_velezensis	0	0
	GCA_000015845.1_ASM1584v1	5342896	0.462289	4685	Pseudomonadota	Shewanella_baltica	3	0.561493
	GCA_000015885.1_ASM1588v1	2274482	0.412995	2124	Pseudomonadota	Actinobacillus_pleuropneumoniae	5	2.1983
	GCA_000015905.1_ASM1590v1	7040403	0.682892	5766	Pseudomonadota	Burkholderia_pseudomallei	1	0.142037
	GCA_000015925.1_ASM1592v1	7089249	0.68258	5730	Pseudomonadota	Burkholderia_pseudomallei	1	0.141059
	GCA_000015965.1_ASM1596v1	1641879	0.313399	1873	Cyanobacteriota	Prochlorococcus_marinus	0	0
	GCA_000016045.1_ASM1604v1	5007719	0.522313	4695	Pseudomonadota	Salmonella_enterica	0	0
	GCA_000016105.1_ASM1610v1	1898476	0.322686	2025	Pseudomonadota	Francisella_tularensis	0	0
	GCA_000016245.1_ASM1624v1	4132319	0.475399	3735	Pseudomonadota	Vibrio_cholerae	6	1.45197
	GCA_000016305.1_ASM1630v1	5694894	0.571473	5290	Pseudomonadota	Klebsiella_pneumoniae	0	0
	GCA_000016465.1_ASM1646v1	1813033	0.380405	1770	Pseudomonadota	Haemophilus_influenzae	3	1.65469
	GCA_000016485.1_ASM1648v1	1887192	0.380094	1960	Pseudomonadota	Haemophilus_influenzae	3	1.58966
	GCA_000016685.1_ASM1668v1	2242062	0.412328	2070	Pseudomonadota	Actinobacillus_pleuropneumoniae	4	1.78407
	GCA_000016805.1_ASM1680v1	2937129	0.329151	2742	Bacillota	Staphylococcus_aureus	0	0
	GCA_000016825.1_ASM1682v1	1999618	0.388726	1983	Bacillota	Limosilactobacillus_reuteri	0	0
	GCA_000016925.1_ASM1692v1	4424435	0.656178	4068	Actinomycetota	Mycobacterium_tuberculosis	7	1.58212
	GCA_000016945.1_ASM1694v1	4935125	0.472278	4259	Pseudomonadota	Yersinia_pseudotuberculosis	2	0.405258
	GCA_000017025.1_ASM1702v1	3863450	0.282053	3519	Bacillota	Clostridium_botulinum	0	0
	GCA_000017045.1_ASM1704v1	3760560	0.281847	3397	Bacillota	Clostridium_botulinum	0	0
	GCA_000017065.1_ASM1706v1	4012918	0.282993	3661	Bacillota	Clostridium_botulinum	0	0
	GCA_000017105.1_ASM1710v1	2212937	0.423711	2108	Pseudomonadota	Coxiella_burnetii	1	0.451888
	GCA_000017145.1_ASM1714v1	6817576	0.611498	6486	Pseudomonadota	Sinorhizobium_medicae	0	0
	GCA_000017325.1_ASM1732v1	5312910	0.462721	4558	Pseudomonadota	Shewanella_baltica	2	0.376442
	GCA_000017425.1_ASM1742v1	4094159	0.35867	4082	Bacillota	Bacillus_cytotoxicus	2	0.488501
	GCA_000017665.1_ASM1766v1	4530777	0.567337	4149	Pseudomonadota	Cronobacter_sakazakii	2	0.441425
	GCA_000017705.1_ASM1770v1	6058377	0.454205	5624	Pseudomonadota	Vibrio_campbellii	3	0.495182
	GCA_000017725.2_ASM1772v2	2099413	0.392668	2072	Campylobacterota	Campylobacter_concisus	0	0
	GCA_000017745.1_ASM1774v1	5249288	0.505624	4996	Pseudomonadota	Escherichia_coli	0	0
	GCA_000017765.1_ASM1776v1	4643538	0.508196	4311	Pseudomonadota	Escherichia_coli	0	0
	GCA_000017785.1_ASM1778v1	1890909	0.321615	2096	Pseudomonadota	Francisella_tularensis	0	0
	GCA_000017885.4_ASM1788v4	3704641	0.412876	3692	Bacillota	Bacillus_pumilus	0	0
	GCA_000017905.1_ASM1790v1	1628115	0.305415	1617	Campylobacterota	Campylobacter_jejuni	3	1.84262
	GCA_000017985.1_ASM1798v1	4629812	0.507694	4306	Pseudomonadota	Escherichia_coli	0	0
	GCA_000018065.1_ASM1806v1	1738790	0.31145	1982	Cyanobacteriota	Prochlorococcus_marinus	0	0
	GCA_000018125.1_ASM1812v1	1815785	0.385699	1727	Bacillota	Streptococcus_pyogenes	1	0.550726
	GCA_000018185.1_ASM1818v1	2038034	0.414425	1941	Bacillota	Streptococcus_suis	2	0.981338
	GCA_000018385.1_ASM1838v1	4888494	0.521699	4680	Pseudomonadota	Salmonella_enterica	0	0
	GCA_000018445.1_ASM1844v1	3996761	0.389329	3778	Pseudomonadota	Acinetobacter_baumannii	0	0
	GCA_000018625.1_ASM1862v1	4600800	0.513767	4265	Pseudomonadota	Salmonella_enterica	0	0
	GCA_000018705.1_ASM1870v1	4858887	0.521098	4549	Pseudomonadota	Salmonella_enterica	0	0
	GCA_000018745.1_ASM1874v1	2053744	0.427018	2116	Pseudomonadota	Coxiella_burnetii	1	0.486916
	GCA_000018765.1_ASM1876v1	5547544	0.461745	4811	Pseudomonadota	Shewanella_baltica	2	0.36052
	GCA_000018805.1_ASM1880v1	4687014	0.476132	4279	Pseudomonadota	Yersinia_pestis	4	0.853422
	GCA_000018825.1_ASM1882v1	5872743	0.354832	5810	Bacillota	Bacillus_mycoides	2	0.340556
	GCA_000018845.1_ASM1884v1	5471154	0.681839	4976	Pseudomonadota	Methylorubrum_extorquens	1	0.182777
	GCA_000018905.1_ASM1890v1	3324607	0.572052	3155	Pseudomonadota	Brucella_suis	0	0
	GCA_000018925.1_ASM1892v1	1893886	0.322542	2102	Pseudomonadota	Francisella_tularensis	0	0
	GCA_000018965.1_ASM1896v1	2184682	0.397256	2194	Bacillota	Streptococcus_pneumoniae	3	1.3732
	GCA_000018985.1_ASM1898v1	2120234	0.397438	2095	Bacillota	Streptococcus_pneumoniae	3	1.41494
	GCA_000019005.1_ASM1900v1	2111882	0.397458	2101	Bacillota	Streptococcus_pneumoniae	3	1.42053
	GCA_000019025.1_ASM1902v1	2112148	0.39767	2085	Bacillota	Streptococcus_pneumoniae	3	1.42036
	GCA_000019125.1_ASM1912v1	6078430	0.619422	5441	Pseudomonadota	Pseudomonas_putida	0	0
	GCA_000019205.1_ASM1920v1	1571661	0.2962	1576	Campylobacterota	Campylobacter_lari	0	0
	GCA_000019245.3_ASM1924v3	2898456	0.464308	2694	Bacillota	Lacticaseibacillus_paracasei	2	0.690023
	GCA_000019265.1_ASM1926v1	2245615	0.396309	2240	Bacillota	Streptococcus_pneumoniae	3	1.33594
	GCA_000019305.1_ASM1930v1	4107013	0.28228	3794	Bacillota	Clostridium_botulinum	0	0
	GCA_000019345.1_ASM1934v1	751679	0.254965	1259	Mycoplasmatota	Ureaplasma_parvum	0	0
	GCA_000019405.1_ASM1940v1	2263857	0.373781	2067	Pseudomonadota	Histophilus_somni	3	1.32517
	GCA_000019545.1_ASM1954v1	4259691	0.281433	3912	Bacillota	Clostridium_botulinum	0	0
	GCA_000019565.1_ASM1956v1	5920257	0.568691	5506	Pseudomonadota	Klebsiella_variicola	1	0.168912
	GCA_000019585.2_ASM1958v2	5238555	0.63632	4969	Pseudomonadota	Xanthomonas_oryzae	5	0.954462
	GCA_000019645.1_ASM1964v1	5215377	0.504925	4812	Pseudomonadota	Escherichia_coli	0	0
	GCA_000019765.1_ASM1976v1	2573987	0.517188	2467	Pseudomonadota	Xylella_fastidiosa	4	1.55401
	GCA_000019825.1_ASM1982v1	2078953	0.39654	2067	Bacillota	Streptococcus_pneumoniae	3	1.44303
	GCA_000019865.1_ASM1986v1	2008870	0.426331	2065	Pseudomonadota	Coxiella_burnetii	1	0.497792
	GCA_000019885.1_ASM1988v1	2102380	0.42617	2132	Pseudomonadota	Coxiella_burnetii	1	0.475651
	GCA_000019925.1_ASM1992v1	7642536	0.663917	6741	Pseudomonadota	Burkholderia_ambifaria	3	0.39254
	GCA_000019985.1_ASM1998v1	2209198	0.394622	2159	Bacillota	Streptococcus_pneumoniae	3	1.35796
	GCA_000020105.1_ASM2010v1	2236178	0.523648	2245	Pseudomonadota	Neisseria_gonorrhoeae	16	7.15507
	GCA_000020165.1_ASM2016v1	3847969	0.274797	3491	Bacillota	Clostridium_botulinum	0	0
	GCA_000020185.1_ASM2018v1	4874659	0.51027	5110	Pseudomonadota	Shigella_boydii	2	0.410285
	GCA_000020245.1_ASM2024v1	1608548	0.389147	1517	Campylobacterota	Helicobacter_pylori	15	9.32518
	GCA_000020285.1_ASM2028v1	3659644	0.273612	3229	Bacillota	Clostridium_botulinum	0	0
	GCA_000020345.1_ASM2034v1	4257769	0.280445	4047	Bacillota	Clostridium_botulinum	0	0
	GCA_000020405.1_ASM2040v1	2345435	0.412263	2194	Pseudomonadota	Actinobacillus_pleuropneumoniae	4	1.70544
	GCA_000020425.1_ASM2042v1	2832748	0.598631	2545	Actinomycetota	Bifidobacterium_longum	1	0.353014
	GCA_000020445.1_ASM2044v1	5744041	0.648598	5296	Pseudomonadota	Rhodopseudomonas_palustris	0	0
	GCA_000020585.3_ASM2058v3	4480937	0.448713	4028	Pseudomonadota	Alteromonas_mediterranea	2	0.446335
	GCA_000020665.1_ASM2066v1	4573969	0.662999	4043	Pseudomonadota	Stenotrophomonas_maltophilia	0	0
	GCA_000020705.1_ASM2070v1	4983515	0.520562	4672	Pseudomonadota	Salmonella_enterica	0	0
	GCA_000020745.1_ASM2074v1	4823887	0.52211	4538	Pseudomonadota	Salmonella_enterica	0	0
	GCA_000020765.1_ASM2076v1	2024171	0.418397	1857	Bacillota	Streptococcus_equi	0	0
	GCA_000020865.1_ASM2086v1	3804166	0.597067	3329	Pseudomonadota	Edwardsiella_piscicida	0	0
	GCA_000020885.1_ASM2088v1	4836638	0.519951	4498	Pseudomonadota	Salmonella_enterica	0	0
	GCA_000021125.1_ASM2112v1	5704171	0.504078	5536	Pseudomonadota	Escherichia_coli	0	0
	GCA_000021165.1_ASM2116v1	1663013	0.388699	1574	Campylobacterota	Helicobacter_pylori	18	10.8237
	GCA_000021185.1_ASM2118v1	2976212	0.381937	2961	Bacillota	Listeria_monocytogenes	0	0
	GCA_000021205.1_ASM2120v1	5419036	0.353036	5334	Bacillota	Bacillus_cereus	2	0.369069
	GCA_000021225.1_ASM2122v1	5599857	0.355105	5645	Bacillota	Bacillus_cereus	2	0.357152
	GCA_000021245.2_ASM2124v2	4063879	0.391919	3824	Pseudomonadota	Acinetobacter_baumannii	0	0
	GCA_000021305.1_ASM2130v1	5736823	0.350155	5720	Bacillota	Bacillus_cereus	2	0.348625
	GCA_000021345.1_ASM2134v1	6872702	0.611779	6534	Pseudomonadota	Rhizobium_leguminosarum	0	0
	GCA_000021405.1_ASM2140v1	1345494	0.28267	1327	Spirochaetota	Borreliella_burgdorferi	0	0
	GCA_000021425.1_ASM2142v1	1933695	0.604904	1575	Actinomycetota	Bifidobacterium_animalis	2	1.03429
	GCA_000021445.1_ASM2144v1	5506763	0.352467	5755	Bacillota	Bacillus_anthracis	3	0.544785
	GCA_000021465.1_ASM2146v1	1684038	0.387862	1585	Campylobacterota	Helicobacter_pylori	9	5.3443
	GCA_000021605.1_ASM2160v1	3938905	0.476204	3442	Pseudomonadota	Vibrio_cholerae	6	1.52327
	GCA_000021665.1_ASM2166v1	5358884	0.46266	4546	Pseudomonadota	Shewanella_baltica	2	0.373212
	GCA_000021785.1_ASM2178v1	5588834	0.353103	5663	Bacillota	Bacillus_cereus	2	0.357856
	GCA_000021845.1_ASM2184v1	6180732	0.680793	5693	Pseudomonadota	Methylorubrum_extorquens	1	0.161793
	GCA_000021885.1_ASM2188v1	2269156	0.399931	2207	Pseudomonadota	Glaesserella_parasuis	8	3.52554
	GCA_000022105.1_ASM2210v1	3036634	0.270007	2614	Spirochaetota	Brachyspira_hyodysenteriae	2	0.658624
	GCA_000022245.1_ASM2224v1	4894492	0.506145	5076	Pseudomonadota	Shigella_flexneri	0	0
	GCA_000022345.1_ASM2234v1	4578159	0.507907	4267	Pseudomonadota	Escherichia_coli	0	0
	GCA_000022585.1_ASM2258v1	4236368	0.473198	3756	Pseudomonadota	Vibrio_cholerae	5	1.18026
	GCA_000022625.1_ASM2262v1	3311219	0.572212	3151	Pseudomonadota	Brucella_melitensis	2	0.604007
	GCA_000022645.2_ASM2264v1	7284636	0.679268	6401	Pseudomonadota	Burkholderia_glumae	5	0.686376
	GCA_000022665.2_ASM2266v1	4558953	0.508326	4256	Pseudomonadota	Escherichia_coli	0	0
	GCA_000022685.1_ASM2268v1	6879778	0.684844	6478	Pseudomonadota	Methylorubrum_extorquens	1	0.145354
	GCA_000022765.1_ASM2276v1	4155278	0.28211	3835	Bacillota	Clostridium_botulinum	0	0
	GCA_000022805.1_ASM2280v1	4812922	0.476294	4354	Pseudomonadota	Yersinia_pestis	4	0.831096
	GCA_000022825.1_ASM2282v1	4802263	0.476369	4398	Pseudomonadota	Yersinia_pestis	4	0.832941
	GCA_000022845.1_ASM2284v1	4725788	0.476804	4223	Pseudomonadota	Yersinia_pestis	4	0.84642
	GCA_000022885.2_ASM2288v2	3812301	0.574369	3418	Pseudomonadota	Edwardsiella_ictaluri	8	2.09847
	GCA_000022965.1_ASM2296v1	1938483	0.604821	1562	Actinomycetota	Bifidobacterium_animalis	2	1.03173
	GCA_000023165.1_ASM2316v1	1089202	0.239237	1720	Mycoplasmatota	Mycoplasma_mycoides	1	0.918103
	GCA_000023185.1_ASM2318v1	7418122	0.6077	7112	Pseudomonadota	Rhizobium_leguminosarum	0	0
	GCA_000023205.1_ASM2320v1	2501097	0.729952	2280	Actinomycetota	Micrococcus_luteus	0	0
	GCA_000023365.1_ASM2336v1	4630707	0.508099	4296	Pseudomonadota	Escherichia_coli	0	0
	GCA_000023605.1_ASM2360v1	4862913	0.519318	4276	Pseudomonadota	Pectobacterium_carotovorum	0	0
	GCA_000023665.1_ASM2366v1	4570938	0.508405	4283	Pseudomonadota	Escherichia_coli	0	0
	GCA_000023685.1_ASM2368v1	1084586	0.23923	1711	Mycoplasmatota	Mycoplasma_mycoides	1	0.922011
	GCA_000023805.1_ASM2380v1	1568826	0.389409	1508	Campylobacterota	Helicobacter_pylori	15	9.56129
	GCA_000024245.1_ASM2424v1	2223520	0.466436	1911	Pseudomonadota	Zymomonas_mobilis	1	0.449737
	GCA_000024265.1_ASM2426v1	3632260	0.642046	3112	Actinomycetota	Eggerthella_lenta	5	1.37655
	GCA_000024585.1_ASM2458v1	2847542	0.328111	2643	Bacillota	Staphylococcus_aureus	0	0
	GCA_000024645.1_ASM2464v1	5063892	0.504774	4511	Pseudomonadota	Pectobacterium_parmentieri	3	0.59243
	GCA_000025025.1_ASM2502v1	1413462	0.472714	1457	Chloroflexota	Dehalococcoides_mccartyi	0	0
	GCA_000025045.1_ASM2504v1	2635654	0.348743	2551	Bacillota	Lactococcus_lactis	0	0
	GCA_000025085.1_ASM2508v1	2658366	0.338681	2471	Bacillota	Staphylococcus_lugdunensis	1	0.376171
	GCA_000025145.2_ASM2514v1	2821452	0.328966	2586	Bacillota	Staphylococcus_aureus	0	0
	GCA_000025165.1_ASM2516v1	5452353	0.505031	5138	Pseudomonadota	Escherichia_coli	0	0
	GCA_000025205.1_ASM2520v1	1617545	0.420164	1267	Actinomycetota	Gardnerella_vaginalis	0	0
	GCA_000025245.2_ASM2524v2	1944152	0.604895	1561	Actinomycetota	Bifidobacterium_animalis	2	1.02873
	GCA_000025385.1_ASM2538v1	977612	0.313959	1572	Mycoplasmatota	Mycoplasmoides_gallisepticum	1	1.0229
	GCA_000025405.2_ASM2540v1	4703373	0.536908	4246	Pseudomonadota	Pantoea_ananatis	1	0.212613
	GCA_000025425.1_ASM2542v1	1672219	0.304623	1700	Campylobacterota	Campylobacter_jejuni	5	2.99004
	GCA_000025465.1_ASM2546v1	5458505	0.575781	5038	Pseudomonadota	Klebsiella_variicola	1	0.1832
	GCA_000025745.1_ASM2574v1	5108383	0.506995	4805	Pseudomonadota	Escherichia_coli	0	0
	GCA_000025765.1_ASM2576v1	2495334	0.601039	2305	Actinomycetota	Cutibacterium_acnes	1	0.400748
	GCA_000025805.1_ASM2580v1	5097447	0.381316	5191	Bacillota	Priestia_megaterium	2	0.392353
	GCA_000025825.1_ASM2582v1	5523192	0.379264	5596	Bacillota	Priestia_megaterium	2	0.362109
	GCA_000026065.1_ASM2606v1	1884661	0.412576	1849	Bacillota	Latilactobacillus_sakei	0	0
	GCA_000026225.1_ASM2622v1	4643861	0.499195	4304	Pseudomonadota	Escherichia_fergusonii	1	0.215338
	GCA_000026245.1_ASM2624v1	5154862	0.506563	4834	Pseudomonadota	Escherichia_coli	0	0
	GCA_000026265.1_ASM2626v1	4700560	0.507937	4318	Pseudomonadota	Escherichia_coli	0	0
	GCA_000026285.2_ASM2628v2	5166121	0.50645	4878	Pseudomonadota	Escherichia_coli	0	0
	GCA_000026345.1_ASM2634v1	5132068	0.506305	4850	Pseudomonadota	Escherichia_coli	0	0
	GCA_000026485.1_ASM2648v1	3079196	0.463357	2996	Bacillota	Lacticaseibacillus_paracasei	1	0.32476
	GCA_000026525.1_ASM2652v1	3033106	0.466753	2857	Bacillota	Lacticaseibacillus_rhamnosus	2	0.65939
	GCA_000026545.1_ASM2654v1	5069678	0.505195	4864	Pseudomonadota	Escherichia_coli	0	0
	GCA_000026565.1_ASM2656v1	4581797	0.521837	4340	Pseudomonadota	Salmonella_enterica	0	0
	GCA_000026585.1_ASM2658v1	2253793	0.412825	2165	Bacillota	Streptococcus_equi	0	0
	GCA_000026605.1_ASM2660v1	2149868	0.415324	1952	Bacillota	Streptococcus_equi	0	0
	GCA_000026645.1_ASM2664v1	6601757	0.662974	6048	Pseudomonadota	Pseudomonas_aeruginosa	0	0
	GCA_000026665.1_ASM2666v1	2221315	0.394886	2183	Bacillota	Streptococcus_pneumoniae	3	1.35055
	GCA_000026705.1_ASM2670v1	2912690	0.380623	2800	Bacillota	Listeria_monocytogenes	0	0
	GCA_000026745.1_ASM2674v1	2170808	0.410123	2065	Bacillota	Streptococcus_suis	2	0.921316
	GCA_000026965.1_ASM2696v1	2277550	0.514255	2110	Pseudomonadota	Neisseria_meningitidis	6	2.63441
	GCA_000027025.1_ASM2702v1	4879400	0.521901	4554	Pseudomonadota	Salmonella_enterica	0	0
	GCA_000027045.1_ASM2704v1	3075806	0.327787	2894	Bacillota	Staphylococcus_aureus	0	0
	GCA_000027125.1_ASM2712v1	5355323	0.505415	5041	Pseudomonadota	Escherichia_coli	0	0
	GCA_000027165.1_ASM2716v1	2146611	0.399792	2048	Bacillota	Streptococcus_mitis	0	0
	GCA_000027205.1_ASM2720v1	3905604	0.536144	3472	Pseudomonadota	Erwinia_amylovora	8	2.04834
	GCA_000027305.1_ASM2730v1	1830138	0.381503	1748	Pseudomonadota	Haemophilus_influenzae	3	1.63922
	GCA_000039765.1_ASM3976v1	5126696	0.46691	4520	Pseudomonadota	Vibrio_vulnificus	4	0.78023
	GCA_000046705.1_ASM4670v1	1931047	0.382303	1631	Pseudomonadota	Bartonella_henselae	2	1.03571
	GCA_000047365.1_ASM4736v1	4840898	0.475504	4186	Pseudomonadota	Yersinia_pseudotuberculosis	3	0.61972
	GCA_000048645.1_ASM4864v1	3635495	0.383392	3243	Pseudomonadota	Legionella_pneumophila	1	0.275066
	GCA_000048665.1_ASM4866v1	3405519	0.384158	3009	Pseudomonadota	Legionella_pneumophila	1	0.293641
	GCA_000054005.1_ASM5400v1	3278307	0.572219	3119	Pseudomonadota	Brucella_abortus	2	0.610071
	GCA_000056065.1_ASM5606v1	1864998	0.49719	1900	Bacillota	Lactobacillus_delbrueckii	1	0.536194
	GCA_000063485.1_ASM6348v1	3395237	0.724959	3145	Actinomycetota	Clavibacter_michiganensis	1	0.29453
	GCA_000063585.1_ASM6358v1	3903260	0.282387	3563	Bacillota	Clostridium_botulinum	0	0
	GCA_000063605.1_ASM6360v1	877438	0.297071	1530	Mycoplasmatota	Mycoplasmopsis_agalactiae	0	0
	GCA_000064305.2_ASM6430v2	2860382	0.32533	2505	Bacteroidota	Flavobacterium_psychrophilum	8	2.79683
	GCA_000069245.1_ASM6924v1	4048735	0.393159	3791	Pseudomonadota	Acinetobacter_baumannii	0	0
	GCA_000069965.1_ASM6996v1	4099895	0.388758	3688	Pseudomonadota	Proteus_mirabilis	1	0.243909
	GCA_000070605.1_ASM7060v1	5079002	0.650416	4310	Pseudomonadota	Xanthomonas_campestris	4	0.787556
	GCA_000072485.1_ASM7248v1	4851126	0.66324	4412	Pseudomonadota	Stenotrophomonas_maltophilia	0	0
	GCA_000083545.1_ASM8354v1	6123851	0.679965	5754	Pseudomonadota	Methylorubrum_extorquens	1	0.163296
	GCA_000083565.1_ASM8356v1	2145295	0.519472	1973	Pseudomonadota	Neisseria_meningitidis	6	2.79682
	GCA_000085225.1_ASM8522v1	4110554	0.285632	3630	Bacillota	Clostridioides_difficile	5	1.21638
	GCA_000085865.1_ASM8586v1	665445	0.271182	1113	Mycoplasmatota	Metamycoplasma_hominis	0	0
	GCA_000089865.1_ASM8986v1	1006702	0.296241	1724	Mycoplasmatota	Mycoplasmopsis_agalactiae	0	0
	GCA_000091005.1_ASM9100v1	5855531	0.506489	5754	Pseudomonadota	Escherichia_coli	0	0
	GCA_000091345.1_ASM9134v1	1576758	0.391592	1499	Campylobacterota	Helicobacter_pylori	9	5.70791
	GCA_000091405.1_ASM9140v1	1785116	0.344292	1740	Bacillota	Lactobacillus_johnsonii	1	0.560188
	GCA_000091545.1_ASM9154v1	2116056	0.694962	2210	Deinococcota	Thermus_thermophilus	1	0.472577
	GCA_000091645.1_ASM9164v1	2013587	0.368466	1867	Bacillota	Streptococcus_mutans	2	0.993252
	GCA_000091725.1_ASM9172v1	2616384	0.672661	2305	Actinomycetota	Propionibacterium_freudenreichii	2	0.764414
	GCA_000091905.1_ASM9190v1	2007491	0.412995	1894	Bacillota	Streptococcus_suis	2	0.996268
	GCA_000092025.1_ASM9202v1	5674258	0.590411	5276	Pseudomonadota	Agrobacterium_fabrum	0	0
	GCA_000092165.1_ASM9216v1	5643051	0.351765	5601	Bacillota	Bacillus_thuringiensis	2	0.354418
	GCA_000092265.1_ASM9226v1	1863286	0.416716	1669	Pseudomonadota	Moraxella_catarrhalis	5	2.68343
	GCA_000092325.1_ASM9232v1	2477838	0.598149	2017	Actinomycetota	Bifidobacterium_longum	1	0.403578
	GCA_000092345.1_ASM9234v1	4010614	0.282936	3891	Bacillota	Clostridium_botulinum	0	0
	GCA_000092525.1_ASM9252v1	5055316	0.507665	5091	Pseudomonadota	Shigella_sonnei	6	1.18687
	GCA_000092545.1_ASM9254v1	3576470	0.384785	3191	Pseudomonadota	Legionella_pneumophila	1	0.279605
	GCA_000092565.1_ASM9256v1	4698134	0.350249	3776	Spirochaetota	Leptospira_interrogans	1	0.21285
	GCA_000092585.1_ASM9258v1	1012800	0.314699	1640	Mycoplasmatota	Mycoplasmoides_gallisepticum	1	0.987362
	GCA_000092625.1_ASM9262v1	3516334	0.383776	3123	Pseudomonadota	Legionella_pneumophila	1	0.284387
	GCA_000093185.1_ASM9318v1	1595604	0.389444	1509	Campylobacterota	Helicobacter_pylori	16	10.0276
	GCA_000143205.1_ASM14320v1	2530294	0.357403	2577	Bacillota	Lactococcus_cremoris	0	0
	GCA_000143435.1_ASM14343v1	2136138	0.330246	2181	Bacillota	Ligilactobacillus_salivarius	0	0
	GCA_000143605.1_ASM14360v1	5486649	0.352531	5587	Bacillota	Bacillus_cereus	2	0.364521
	GCA_000143705.2_ASM14370v2	2337241	0.521831	2115	Actinomycetota	Corynebacterium_pseudotuberculosis	1	0.427855
	GCA_000143725.1_ASM14372v1	2586443	0.27897	2280	Spirochaetota	Brachyspira_pilosicoli	1	0.386631
	GCA_000143865.1_ASM14386v1	1193808	0.23951	2010	Mycoplasmatota	Mycoplasma_mycoides	1	0.837656
	GCA_000144405.1_ASM14440v1	3168282	0.409833	2460	Bacteroidota	Prevotella_melaninogenica	1	0.315628
	GCA_000144675.2_ASM14467v2	2337250	0.521831	2119	Actinomycetota	Corynebacterium_pseudotuberculosis	1	0.427853
	GCA_000144955.2_ASM14495v2	2839400	0.328057	2608	Bacillota	Staphylococcus_aureus	0	0
	GCA_000145705.1_ASM14570v1	839615	0.258835	1465	Mycoplasmatota	Mesomycoplasma_hyorhinis	0	0
	GCA_000145825.2_ASM14582v2	5874519	0.593111	5039	Pseudomonadota	Pseudomonas_syringae	0	0
	GCA_000145845.2_ASM14584v2	6593626	0.583239	6018	Pseudomonadota	Pseudomonas_syringae	0	0
	GCA_000145945.2_ASM14594v2	6201720	0.5802	5461	Pseudomonadota	Pseudomonas_amygdali	0	0
	GCA_000146005.2_ASM14600v2	7149865	0.574668	6712	Pseudomonadota	Pseudomonas_amygdali	0	0
	GCA_000146265.4_ASM14626v4	2204692	0.442856	2140	Pseudomonadota	Aggregatibacter_actinomycetemcomitans	3	1.36073
	GCA_000146305.1_ASM14630v1	3728801	0.597076	3247	Pseudomonadota	Edwardsiella_tarda	0	0
	GCA_000146975.1_ASM14697v1	2130580	0.395128	2116	Bacillota	Streptococcus_pneumoniae	3	1.40807
	GCA_000147095.1_ASM14709v1	2240045	0.395936	2282	Bacillota	Streptococcus_pneumoniae	3	1.33926
	GCA_000147735.3_ASM14773v3	5199401	0.46126	4428	Pseudomonadota	Shewanella_baltica	2	0.38466
	GCA_000147775.3_ASM14777v3	6978785	0.62041	6592	Pseudomonadota	Sinorhizobium_meliloti	0	0
	GCA_000147795.3_ASM14779v3	7140471	0.619193	6916	Pseudomonadota	Sinorhizobium_meliloti	0	0
	GCA_000148365.1_ASM14836v1	5132961	0.50584	4732	Pseudomonadota	Escherichia_coli	0	0
	GCA_000148405.1_ASM14840v1	2517383	0.517598	2447	Pseudomonadota	Xylella_fastidiosa	4	1.58895
	GCA_000148585.3_ASM14858v3	1868883	0.404488	1735	Bacillota	Streptococcus_mitis	0	0
	GCA_000148605.1_ASM14860v1	5107563	0.505947	4794	Pseudomonadota	Escherichia_coli	0	0
	GCA_000148665.1_ASM14866v1	1549666	0.392988	1510	Campylobacterota	Helicobacter_pylori	11	7.0983
	GCA_000148855.1_ASM14885v1	1658051	0.388991	1521	Campylobacterota	Helicobacter_pylori	15	9.04677
	GCA_000148875.1_ASM14887v1	1638269	0.389104	1531	Campylobacterota	Helicobacter_pylori	11	6.7144
	GCA_000148895.1_ASM14889v1	1635449	0.388638	1534	Campylobacterota	Helicobacter_pylori	16	9.78325
	GCA_000148915.1_ASM14891v1	1567570	0.390916	1462	Campylobacterota	Helicobacter_pylori	17	10.8448
	GCA_000152165.1_ASM15216v1	2242947	0.516902	2071	Pseudomonadota	Neisseria_meningitidis	7	3.12089
	GCA_000153685.2_ASM15368v2	4408224	0.6563	4048	Actinomycetota	Mycobacterium_tuberculosis	7	1.58794
	GCA_000154745.2_ASM15474v2	4160918	0.597779	3877	Pseudomonadota	Phaeobacter_inhibens	1	0.240332
	GCA_000154765.2_ASM15476v2	4227134	0.598236	3953	Pseudomonadota	Phaeobacter_inhibens	1	0.236567
	GCA_000155515.2_ASM15551v2	3025352	0.46297	2901	Bacillota	Lacticaseibacillus_paracasei	2	0.66108
	GCA_000156855.2_ASM15685v2	2237793	0.523611	2263	Pseudomonadota	Neisseria_gonorrhoeae	16	7.1499
	GCA_000157355.2_ASM15735v2	3427276	0.428484	3114	Bacillota	Enterococcus_casseliflavus	0	0
	GCA_000158275.2_ASM15827v2	2514029	0.269568	2428	Fusobacteriota	Fusobacterium_animalis	0	0
	GCA_000159155.2_ASM15915v2	1667350	0.413631	1294	Actinomycetota	Gardnerella_vaginalis	0	0
	GCA_000159455.2_ASM15945v2	2316838	0.39035	2281	Bacillota	Limosilactobacillus_reuteri	0	0
	GCA_000159535.2_ASM15953v2	2827166	0.328344	2614	Bacillota	Staphylococcus_aureus	0	0
	GCA_000160335.2_ASM16033v2	2777368	0.32825	2582	Bacillota	Staphylococcus_aureus	0	0
	GCA_000162235.2_ASM16223v2	2268272	0.271239	2156	Fusobacteriota	Fusobacterium_vincentii	0	0
	GCA_000163615.3_ASM16361v3	2308962	0.443167	2207	Pseudomonadota	Aggregatibacter_actinomycetemcomitans	2	0.86619
	GCA_000163915.2_ASM16391v2	2190228	0.270883	2028	Fusobacteriota	Fusobacterium_vincentii	0	0
	GCA_000164965.1_ASM16496v1	2186882	0.627584	1780	Actinomycetota	Bifidobacterium_bifidum	1	0.457272
	GCA_000165525.1_ASM16552v1	1932306	0.380782	1829	Pseudomonadota	Haemophilus_influenzae	3	1.55255
	GCA_000165575.1_ASM16557v1	1819370	0.380167	1695	Pseudomonadota	Haemophilus_influenzae	3	1.64892
	GCA_000165775.3_ASM16577v3	2129206	0.367959	2288	Bacillota	Lactobacillus_helveticus	0	0
	GCA_000165835.1_ASM16583v1	7359146	0.65779	6750	Pseudomonadota	Achromobacter_xylosoxidans	0	0
	GCA_000165905.1_ASM16590v1	2214656	0.626664	1826	Actinomycetota	Bifidobacterium_bifidum	1	0.451537
	GCA_000165925.1_ASM16592v1	4168266	0.432193	4096	Bacillota	Bacillus_atrophaeus	0	0
	GCA_000166315.1_ASM16631v1	2265943	0.59946	1825	Actinomycetota	Bifidobacterium_longum	1	0.441317
	GCA_000166455.2_ASM16645v2	4077740	0.475033	3584	Pseudomonadota	Vibrio_cholerae	5	1.22617
	GCA_000166635.2_ASM16663v1	1339539	0.282677	1306	Spirochaetota	Borreliella_burgdorferi	0	0
	GCA_000166655.2_ASM16665v1	1531091	0.283288	1514	Spirochaetota	Borreliella_burgdorferi	0	0
	GCA_000167435.2_ASM16743v2	1762765	0.385315	1640	Bacillota	Streptococcus_pyogenes	1	0.567291
	GCA_000167875.2_ASM16787v2	5445710	0.506894	5288	Pseudomonadota	Escherichia_coli	0	0
	GCA_000168315.3_ASM16831v3	4831746	0.640557	4298	Pseudomonadota	Xanthomonas_oryzae	4	0.827858
	GCA_000168335.1_ASM16833v1	6492423	0.663289	5918	Pseudomonadota	Pseudomonas_aeruginosa	0	0
	GCA_000168355.3_ASM16835v3	2176073	0.411649	2119	Bacillota	Streptococcus_suis	2	0.919087
	GCA_000168595.2_ASM16859v2	2874431	0.380504	2786	Bacillota	Listeria_monocytogenes	0	0
	GCA_000168635.2_ASM16863v2	3000464	0.378628	2947	Bacillota	Listeria_monocytogenes	0	0
	GCA_000168695.2_ASM16869v2	2903106	0.38032	2824	Bacillota	Listeria_monocytogenes	0	0
	GCA_000168755.1_ASM16875v1	1616175	0.306153	1727	Campylobacterota	Campylobacter_jejuni	3	1.85623
	GCA_000168875.3_ASM16887v3	2102302	0.426167	2137	Pseudomonadota	Coxiella_burnetii	1	0.475669
	GCA_000169195.2_ASM16919v2	3552226	0.464871	3337	Bacillota	Heyndrickxia_coagulans	2	0.563027
	GCA_000171795.2_ASM17179v2	1636029	0.305109	1691	Campylobacterota	Campylobacter_jejuni	5	3.05618
	GCA_000172575.2_ASM17257v2	2739625	0.377526	2510	Bacillota	Enterococcus_faecalis	0	0
	GCA_000172635.2_ASM17263v2	4653851	0.447086	3960	Pseudomonadota	Alteromonas_macleodii	2	0.429752
	GCA_000172715.2_ASM17271v2	6665454	0.614256	6343	Pseudomonadota	Rhizobium_phaseoli	2	0.300055
	GCA_000173255.3_ASM17325v3	2992972	0.467621	2766	Bacillota	Lacticaseibacillus_rhamnosus	2	0.668232
	GCA_000174395.2_ASM17439v2	3052572	0.378698	2947	Bacillota	Enterococcus_faecium	0	0
	GCA_000175255.2_ASM17525v2	2143461	0.460619	1867	Pseudomonadota	Zymomonas_mobilis	1	0.466535
	GCA_000176835.2_ASM17683v2	5403731	0.561339	4912	Pseudomonadota	Serratia_plymuthica	0	0
	GCA_000178875.2_ASM17887v2	5368767	0.462879	4615	Pseudomonadota	Shewanella_baltica	2	0.372525
	GCA_000178935.2_ASM17893v2	1566655	0.388671	1497	Campylobacterota	Helicobacter_pylori	14	8.93624
	GCA_000180515.2_ASM18051v2	2129934	0.397883	2219	Bacillota	Streptococcus_pneumoniae	1	0.469498
	GCA_000182875.1_ASM18287v1	1831949	0.390479	1940	Bacillota	Streptococcus_thermophilus	2	1.09173
	GCA_000183185.1_ASM18318v1	925576	0.284567	1362	Mycoplasmatota	Mesomycoplasma_hyopneumoniae	0	0
	GCA_000183345.1_ASM18334v1	4894879	0.506875	4534	Pseudomonadota	Escherichia_coli	0	0
	GCA_000183385.1_ASM18338v1	1003404	0.293147	1677	Mycoplasmatota	Mycoplasmopsis_bovis	2	1.99322
	GCA_000183645.1_ASM18364v1	5731541	0.617417	5144	Pseudomonadota	Pseudomonas_putida	0	0
	GCA_000184085.1_ASM18408v1	1708924	0.305508	1847	Campylobacterota	Campylobacter_jejuni	4	2.34065
	GCA_000184185.1_ASM18418v1	5008864	0.508201	4697	Pseudomonadota	Escherichia_coli	0	0
	GCA_000184205.1_ASM18420v1	1724586	0.304502	1809	Campylobacterota	Campylobacter_jejuni	5	2.89925
	GCA_000184325.1_ASM18432v1	4916408	0.506724	4528	Pseudomonadota	Vibrio_furnissii	3	0.610202
	GCA_000184745.1_ASM18474v1	6550056	0.664797	5983	Pseudomonadota	Variovorax_paradoxus	0	0
	GCA_000185185.1_ASM18518v1	1675918	0.388974	1569	Campylobacterota	Helicobacter_pylori	11	6.56357
	GCA_000185205.1_ASM18520v1	1712468	0.391238	1588	Campylobacterota	Helicobacter_pylori	13	7.59138
	GCA_000185225.1_ASM18522v1	1640673	0.388652	1551	Campylobacterota	Helicobacter_pylori	11	6.70457
	GCA_000185245.1_ASM18524v1	1679829	0.384248	1569	Campylobacterota	Helicobacter_pylori	8	4.76239
	GCA_000185745.1_ASM18574v1	1695860	0.374187	1540	Pseudomonadota	Taylorella_equigenitalis	0	0
	GCA_000185885.1_ASM18588v1	2617381	0.375335	2456	Bacillota	Staphylococcus_pseudintermedius	1	0.382061
	GCA_000186405.1_ASM18640v1	2137435	0.41221	2045	Bacillota	Streptococcus_suis	2	0.935701
	GCA_000186585.1_ASM18658v1	5007768	0.469314	4421	Pseudomonadota	Vibrio_vulnificus	4	0.798759
	GCA_000186665.4_ASM18666v4	3711700	0.389826	3470	Pseudomonadota	Acinetobacter_baumannii	0	0
	GCA_000186725.1_ASM18672v1	4709501	0.47595	4249	Pseudomonadota	Yersinia_pestis	4	0.849347
	GCA_000186745.1_ASM18674v1	4093599	0.438473	4042	Bacillota	Bacillus_subtilis	0	0
	GCA_000187205.4_ASM18720v4	4153407	0.390869	3953	Pseudomonadota	Acinetobacter_baumannii	0	0
	GCA_000187935.2_ASM18793v2	2164480	0.354857	2129	Bacillota	Streptococcus_parauberis	0	0
	GCA_000188215.1_ASM18821v1	4023106	0.390515	3831	Pseudomonadota	Acinetobacter_baumannii	0	0
	GCA_000188715.1_ASM18871v1	2159491	0.394978	2156	Bacillota	Streptococcus_dysgalactiae	2	0.926144
	GCA_000188955.5_ASM18895v5	4694375	0.522091	4336	Pseudomonadota	Salmonella_enterica	0	0
	GCA_000189435.3_ASM18943v3	2766441	0.327874	2569	Bacillota	Staphylococcus_aureus	0	0
	GCA_000189455.3_ASM18945v3	2791410	0.328315	2562	Bacillota	Staphylococcus_aureus	0	0
	GCA_000189495.1_ASM18949v1	2572216	0.376474	2350	Bacillota	Staphylococcus_pseudintermedius	1	0.38877
	GCA_000189515.1_ASM18951v1	2172383	0.367881	2265	Bacillota	Lactobacillus_helveticus	0	0
	GCA_000189735.2_ASM18973v2	4218013	0.389183	4061	Pseudomonadota	Acinetobacter_baumannii	0	0
	GCA_000190515.1_ASM19051v1	5682383	0.354188	5704	Bacillota	Bacillus_thuringiensis	2	0.351965
	GCA_000191145.1_ASM19114v1	3862530	0.38824	3579	Pseudomonadota	Acinetobacter_pittii	0	0
	GCA_000191165.1_ASM19116v1	1872918	0.496801	1923	Bacillota	Lactobacillus_delbrueckii	1	0.533926
	GCA_000191425.1_ASM19142v1	2184862	0.516821	2052	Pseudomonadota	Neisseria_meningitidis	10	4.57695
	GCA_000191445.1_ASM19144v1	2240883	0.514464	2069	Pseudomonadota	Neisseria_meningitidis	8	3.57002
	GCA_000191465.1_ASM19146v1	2223518	0.514371	2047	Pseudomonadota	Neisseria_meningitidis	10	4.49738
	GCA_000191485.1_ASM19148v1	2287777	0.51499	2103	Pseudomonadota	Neisseria_meningitidis	7	3.05974
	GCA_000191505.1_ASM19150v1	2250449	0.514049	2075	Pseudomonadota	Neisseria_meningitidis	9	3.9992
	GCA_000191525.1_ASM19152v1	2248966	0.513339	2087	Pseudomonadota	Neisseria_meningitidis	10	4.44649
	GCA_000191565.1_ASM19156v1	2166384	0.350066	2083	Bacteroidota	Riemerella_anatipestifer	2	0.923197
	GCA_000192105.1_ASM19210v1	4621811	0.469586	4168	Pseudomonadota	Yersinia_enterocolitica	0	0
	GCA_000192315.1_ASM19231v1	1548238	0.393011	1502	Campylobacterota	Helicobacter_pylori	11	7.10485
	GCA_000192335.1_ASM19233v1	1562832	0.392935	1507	Campylobacterota	Helicobacter_pylori	11	7.0385
	GCA_000192395.2_ASM19239v2	1016707	0.236722	1682	Mycoplasmatota	Mycoplasma_capricolum	0	0
	GCA_000192635.1_ASM19263v1	5573770	0.585411	5232	Pseudomonadota	Agrobacterium_tumefaciens	0	0
	GCA_000192705.1_ASM19270v1	2518737	0.351323	2495	Bacillota	Lactococcus_lactis	0	0
	GCA_000193355.1_ASM19335v1	6151150	0.350991	6305	Bacillota	Bacillus_thuringiensis	3	0.487714
	GCA_000194745.1_ASM19474v1	9052299	0.673975	7727	Pseudomonadota	Burkholderia_gladioli	1	0.110469
	GCA_000194765.1_ASM19476v1	3127288	0.462897	3066	Bacillota	Lacticaseibacillus_paracasei	1	0.319766
	GCA_000194785.1_ASM19478v1	3077434	0.463139	2986	Bacillota	Lacticaseibacillus_paracasei	1	0.324946
	GCA_000194805.1_ASM19480v1	6843248	0.607893	6049	Pseudomonadota	Pseudomonas_brassicacearum	0	0
	GCA_000195065.1_ASM19506v1	3738715	0.479898	3439	Pseudomonadota	Vibrio_cholerae	4	1.06989
	GCA_000195105.1_ASM19510v1	4689946	0.640307	4330	Pseudomonadota	Stutzerimonas_stutzeri	0	0
	GCA_000195395.6_ASM19539v6	3032269	0.379371	2976	Bacillota	Listeria_monocytogenes	0	0
	GCA_000195435.4_ASM19543v4	2947460	0.379702	2956	Bacillota	Listeria_monocytogenes	0	0
	GCA_000195515.1_ASM19551v1	3937511	0.458253	3997	Bacillota	Bacillus_amyloliquefaciens	0	0
	GCA_000195795.1_ASM19579v1	3093113	0.373882	3130	Bacillota	Listeria_innocua	0	0
	GCA_000195835.3_ASM19583v2	4349904	0.656326	4003	Actinomycetota	Mycobacterium_tuberculosis	0	0
	GCA_000195955.2_ASM19595v2	4411532	0.656147	4069	Actinomycetota	Mycobacterium_tuberculosis	7	1.58675
	GCA_000195995.1_ASM19599v1	5133713	0.518702	5052	Pseudomonadota	Salmonella_enterica	0	0
	GCA_000196055.1_ASM19605v1	2211485	0.356274	2139	Bacillota	Streptococcus_agalactiae	1	0.452185
	GCA_000196175.1_ASM19617v1	3782950	0.506455	3563	Bdellovibrionota	Bdellovibrio_bacteriovorus	0	0
	GCA_000196215.1_ASM19621v1	986914	0.28127	917	Spirochaetota	Borreliella_bavariensis	0	0
	GCA_000196335.1_ASM19633v1	3282708	0.538418	3025	Actinomycetota	Corynebacterium_glutamicum	0	0
	GCA_000196395.1_ASM19639v1	5040536	0.58181	4767	Pseudomonadota	Aeromonas_salmonicida	1	0.198392
	GCA_000196555.1_ASM19655v1	2385164	0.603297	1946	Actinomycetota	Bifidobacterium_longum	1	0.419258
	GCA_000196575.1_ASM19657v1	2408831	0.600753	2004	Actinomycetota	Bifidobacterium_longum	1	0.415139
	GCA_000196595.1_ASM19659v1	2088772	0.398354	2063	Bacillota	Streptococcus_pneumoniae	3	1.43625
	GCA_000196695.1_ASM19669v1	5043170	0.688248	4644	Actinomycetota	Prescottella_equi	3	0.594864
	GCA_000196735.1_ASM19673v1	3980199	0.460823	4028	Bacillota	Bacillus_amyloliquefaciens	0	0
	GCA_000196755.1_ASM19675v1	1680029	0.387844	1577	Campylobacterota	Helicobacter_pylori	13	7.73796
	GCA_000197755.2_ASM19775v2	3023926	0.380399	2914	Bacillota	Listeria_monocytogenes	0	0
	GCA_000197875.1_ASM19787v1	1985832	0.382248	1942	Pseudomonadota	Haemophilus_influenzae	3	1.5107
	GCA_000200475.1_ASM20047v1	2007018	0.382237	1979	Pseudomonadota	Haemophilus_influenzae	3	1.49475
	GCA_000203855.3_ASM20385v3	3348624	0.444177	3123	Bacillota	Lactiplantibacillus_plantarum	0	0
	GCA_000203915.1_ASM20391v1	7528567	0.667748	6601	Pseudomonadota	Burkholderia_ambifaria	3	0.398482
	GCA_000203955.1_ASM20395v1	7702840	0.667884	6874	Pseudomonadota	Burkholderia_cenocepacia	1	0.129822
	GCA_000204115.1_ASM20411v1	4551783	0.58719	4061	Pseudomonadota	Aeromonas_veronii	1	0.219694
	GCA_000204275.1_ASM20427v1	4001985	0.45699	4072	Bacillota	Bacillus_amyloliquefaciens	0	0
	GCA_000204295.1_ASM20429v1	5434353	0.625079	5004	Pseudomonadota	Ectopseudomonas_mendocina	0	0
	GCA_000204565.1_ASM20456v1	3207592	0.282324	2987	Bacillota	Clostridium_botulinum	0	0
	GCA_000204625.1_ASM20462v1	2028815	0.412995	1942	Bacillota	Streptococcus_suis	2	0.985797
	GCA_000204665.1_ASM20466v1	2913900	0.328028	2708	Bacillota	Staphylococcus_aureus	0	0
	GCA_000204985.1_ASM20498v1	1966342	0.347813	1865	Bacillota	Lactobacillus_johnsonii	1	0.508559
	GCA_000209795.2_ASM20979v2	4111218	0.434956	4269	Bacillota	Bacillus_subtilis	0	0
	GCA_000210315.1_ASM21031v1	2832478	0.329163	2649	Bacillota	Staphylococcus_aureus	0	0
	GCA_000210415.1_ASM21041v1	4159517	0.285378	3720	Bacillota	Clostridioides_difficile	2	0.480825
	GCA_000210435.1_ASM21043v1	4047729	0.286735	3590	Bacillota	Clostridioides_difficile	5	1.23526
	GCA_000210455.1_ASM21045v1	4179867	0.286718	3711	Bacillota	Clostridioides_difficile	5	1.19621
	GCA_000210475.1_ASM21047v1	5325888	0.506879	5112	Pseudomonadota	Escherichia_coli	0	0
	GCA_000210515.1_ASM21051v1	2100449	0.514895	2335	Bacillota	Limosilactobacillus_fermentum	0	0
	GCA_000210815.2_ASM21081v2	3022910	0.379126	2980	Bacillota	Listeria_monocytogenes	0	0
	GCA_000210835.1_ASM21083v1	5373121	0.43415	4427	Bacteroidota	Bacteroides_fragilis	3	0.558335
	GCA_000210855.2_ASM21085v2	5067450	0.521813	4764	Pseudomonadota	Salmonella_enterica	0	0
	GCA_000210875.1_ASM21087v1	1981535	0.381415	1902	Pseudomonadota	Haemophilus_influenzae	2	1.00932
	GCA_000210895.1_ASM21089v1	2086875	0.395718	1971	Pseudomonadota	Haemophilus_parainfluenzae	1	0.479185
	GCA_000210935.1_ASM21093v1	2093317	0.396218	2039	Bacillota	Streptococcus_pneumoniae	3	1.43313
	GCA_000210955.1_ASM21095v1	2036867	0.398132	2036	Bacillota	Streptococcus_pneumoniae	3	1.47285
	GCA_000210975.1_ASM21097v1	2142122	0.396441	2136	Bacillota	Streptococcus_pneumoniae	3	1.40048
	GCA_000210995.1_ASM21099v1	2024476	0.3985	2014	Bacillota	Streptococcus_pneumoniae	3	1.48186
	GCA_000211055.2_ASM21105v2	2026505	0.398277	2030	Bacillota	Streptococcus_pneumoniae	3	1.48038
	GCA_000211095.1_ASM21109v1	2133496	0.395894	2162	Bacillota	Streptococcus_pneumoniae	3	1.40614
	GCA_000211235.1_ASM21123v1	4464700	0.283594	4003	Bacillota	Clostridioides_difficile	5	1.1199
	GCA_000211255.2_ASM21125v2	3130818	0.3734	3018	Bacillota	Enterococcus_faecalis	0	0
	GCA_000211295.1_ASM21129v1	829709	0.258765	1453	Mycoplasmatota	Mesomycoplasma_hyorhinis	0	0
	GCA_000211545.6_ASM21154v6	985433	0.314676	1611	Mycoplasmatota	Mycoplasmoides_gallisepticum	1	1.01478
	GCA_000212715.2_ASM21271v2	5666764	0.5076	5567	Pseudomonadota	Escherichia_coli	0	0
	GCA_000212755.3_ASM21275v3	4952202	0.639645	4405	Pseudomonadota	Xanthomonas_oryzae	3	0.605791
	GCA_000213135.1_ASM21313v1	1617426	0.387226	1558	Campylobacterota	Helicobacter_pylori	13	8.03746
	GCA_000213155.1_ASM21315v1	2494578	0.600276	2313	Actinomycetota	Cutibacterium_acnes	1	0.400869
	GCA_000213635.1_ASM21363v1	4911145	0.522219	4575	Pseudomonadota	Salmonella_enterica	0	0
	GCA_000213805.1_ASM21380v1	4920769	0.635117	4455	Pseudomonadota	Pseudomonas_fulva	0	0
	GCA_000213825.1_ASM21382v1	2143887	0.355478	2353	Bacillota	Streptococcus_parauberis	0	0
	GCA_000213865.1_ASM21386v1	2327492	0.58727	1929	Actinomycetota	Bifidobacterium_breve	0	0
	GCA_000213955.1_ASM21395v1	1726519	0.412297	1319	Actinomycetota	Gardnerella_vaginalis	0	0
	GCA_000214235.1_ASM21423v1	5442880	0.559611	4971	Pseudomonadota	Serratia_plymuthica	0	0
	GCA_000214845.1_ASM21484v1	2303227	0.686182	2442	Deinococcota	Thermus_thermophilus	0	0
	GCA_000215325.1_ASM21532v1	5430263	0.666711	4739	Pseudomonadota	Ralstonia_solanacearum	3	0.552459
	GCA_000215645.1_ASM21564v1	2502095	0.533027	2221	Actinomycetota	Corynebacterium_ulcerans	2	0.79933
	GCA_000215665.1_ASM21566v1	2606374	0.533997	2374	Actinomycetota	Corynebacterium_ulcerans	2	0.76735
	GCA_000215895.1_ASM21589v1	5526018	0.460296	4905	Pseudomonadota	Shewanella_baltica	2	0.361924
	GCA_000217615.1_ASM21761v1	2560282	0.600101	2362	Actinomycetota	Cutibacterium_acnes	1	0.390582
	GCA_000217675.1_ASM21767v1	4052047	0.445118	3669	Pseudomonadota	Vibrio_anguillarum	3	0.740367
	GCA_000217835.1_ASM21783v1	3073079	0.472921	2951	Bacillota	Heyndrickxia_coagulans	2	0.650813
	GCA_000218265.1_ASM21826v1	7173736	0.620356	6913	Pseudomonadota	Sinorhizobium_meliloti	0	0
	GCA_000218875.1_ASM21887v1	2061413	0.440361	1773	Pseudomonadota	Zymomonas_mobilis	0	0
	GCA_000219085.3_ASM21908v3	4895755	0.692523	4594	Actinomycetota	Mycobacterium_avium	2	0.408517
	GCA_000219375.1_ASM21937v1	948121	0.292889	1637	Mycoplasmatota	Mycoplasmopsis_bovis	2	2.10944
	GCA_000219455.1_ASM21945v1	2395764	0.598187	1945	Actinomycetota	Bifidobacterium_longum	1	0.417403
	GCA_000219475.3_ASM21947v3	1973006	0.346643	1914	Bacillota	Lactobacillus_johnsonii	1	0.506841
	GCA_000219515.3_ASM21951v3	5156873	0.507047	4784	Pseudomonadota	Escherichia_coli	0	0
	GCA_000219605.1_ASM21960v1	4547930	0.639284	4191	Pseudomonadota	Stutzerimonas_stutzeri	0	0
	GCA_000219765.1_ASM21976v1	2167264	0.416455	1997	Bacillota	Streptococcus_equi	0	0
	GCA_000220005.2_ASM22000v2	5635305	0.506216	5587	Pseudomonadota	Escherichia_coli	0	0
	GCA_000220135.1_ASM22013v1	2422684	0.587332	2026	Actinomycetota	Bifidobacterium_breve	0	0
	GCA_000220485.1_ASM22048v1	5462423	0.572775	5071	Pseudomonadota	Klebsiella_pneumoniae	0	0
	GCA_000220885.1_ASM22088v1	1943113	0.604854	1561	Actinomycetota	Bifidobacterium_animalis	2	1.02928
	GCA_000221625.1_ASM22162v1	2335323	0.521882	2131	Actinomycetota	Corynebacterium_pseudotuberculosis	1	0.428206
	GCA_000221645.1_ASM22164v1	3939203	0.45821	3999	Bacillota	Bacillus_amyloliquefaciens	0	0
	GCA_000221965.1_ASM22196v1	4941214	0.652875	4136	Pseudomonadota	Xanthomonas_campestris	4	0.809518
	GCA_000222835.1_ASM22283v1	1404288	0.279017	1385	Spirochaetota	Borreliella_afzelii	0	0
	GCA_000222975.1_ASM22297v1	4658411	0.476307	4135	Pseudomonadota	Yersinia_pestis	4	0.858662
	GCA_000223885.1_ASM22388v1	4544477	0.668898	4071	Pseudomonadota	Stenotrophomonas_maltophilia	0	0
	GCA_000223945.2_ASM22394v2	6742964	0.661263	6206	Pseudomonadota	Pseudomonas_aeruginosa	0	0
	GCA_000224435.1_ASM22443v1	4398525	0.655993	4057	Actinomycetota	Mycobacterium_tuberculosis	7	1.59144
	GCA_000224535.1_ASM22453v1	1637762	0.389047	1530	Campylobacterota	Helicobacter_pylori	11	6.71648
	GCA_000224555.1_ASM22455v1	1646139	0.388231	1537	Campylobacterota	Helicobacter_pylori	16	9.71971
	GCA_000224575.1_ASM22457v1	1610830	0.389954	1510	Campylobacterota	Helicobacter_pylori	11	6.82878
	GCA_000225265.1_ASM22526v1	5075293	0.381877	5209	Bacillota	Priestia_megaterium	2	0.394066
	GCA_000225915.1_ASM22591v1	4967469	0.649199	4097	Pseudomonadota	Xanthomonas_euvesicatoria	3	0.603929
	GCA_000226035.3_ASM22603v3	6377271	0.615565	5792	Pseudomonadota	Pseudomonas_putida	0	0
	GCA_000226155.1_ASM22615v1	6327754	0.665043	5759	Pseudomonadota	Pseudomonas_aeruginosa	0	0
	GCA_000226275.2_ASM22627v2	4022275	0.390976	3787	Pseudomonadota	Acinetobacter_baumannii	0	0
	GCA_000227175.1_ASM22717v1	2337606	0.521858	2117	Actinomycetota	Corynebacterium_pseudotuberculosis	1	0.427788
	GCA_000227485.1_ASM22748v1	4011949	0.438666	3945	Bacillota	Bacillus_subtilis	0	0
	GCA_000227605.3_ASM22760v3	2369131	0.521026	2129	Actinomycetota	Corynebacterium_pseudotuberculosis	1	0.422096
	GCA_000227625.1_ASM22762v1	5378729	0.505352	5134	Pseudomonadota	Escherichia_coli	0	0
	GCA_000227645.1_ASM22764v1	3294475	0.57229	3140	Pseudomonadota	Brucella_melitensis	2	0.607077
	GCA_000230295.1_ASM23029v1	1827308	0.385798	1754	Bacillota	Streptococcus_pyogenes	1	0.547253
	GCA_000231175.1_ASM23117v1	4708530	0.350279	3783	Spirochaetota	Leptospira_interrogans	1	0.212381
	GCA_000231215.1_ASM23121v1	2488626	0.6004	2308	Actinomycetota	Cutibacterium_acnes	1	0.401828
	GCA_000231865.1_ASM23186v1	2096866	0.412358	2013	Bacillota	Streptococcus_suis	2	0.953804
	GCA_000231885.1_ASM23188v1	2177656	0.409884	2105	Bacillota	Streptococcus_suis	2	0.918419
	GCA_000231905.1_ASM23190v1	2183059	0.413223	2114	Bacillota	Streptococcus_suis	3	1.37422
	GCA_000231925.1_ASM23192v1	2034321	0.41416	1976	Bacillota	Streptococcus_suis	2	0.983129
	GCA_000233575.1_ASM23357v1	2038409	0.412475	1935	Bacillota	Streptococcus_suis	2	0.981157
	GCA_000233595.1_ASM23359v1	4867131	0.535754	4508	Pseudomonadota	Pantoea_ananatis	1	0.20546
	GCA_000233735.1_ASM23373v1	2279118	0.521926	2137	Actinomycetota	Corynebacterium_pseudotuberculosis	1	0.438766
	GCA_000233755.1_ASM23375v1	2960339	0.467635	2726	Bacillota	Lacticaseibacillus_rhamnosus	2	0.675598
	GCA_000233875.1_ASM23387v1	5038386	0.505593	4599	Pseudomonadota	Escherichia_coli	0	0
	GCA_000234725.1_ASM23472v1	4350386	0.656557	3988	Actinomycetota	Mycobacterium_tuberculosis	0	0
	GCA_000234745.1_ASM23474v1	2349518	0.404373	2152	Pseudomonadota	Pasteurella_multocida	2	0.851238
	GCA_000235545.1_ASM23554v1	4637962	0.522092	4451	Pseudomonadota	Salmonella_enterica	0	0
	GCA_000235765.3_ASM23576v3	4968248	0.550566	4585	Pseudomonadota	Enterobacter_cloacae	0	0
	GCA_000236215.4_ASM23621v4	7714893	0.673176	6853	Pseudomonadota	Burkholderia_cenocepacia	1	0.129619
	GCA_000236255.1_ASM23625v1	3316088	0.572506	3109	Pseudomonadota	Brucella_suis	0	0
	GCA_000236455.2_ASM23645v2	2091243	0.387526	2052	Bacillota	Limosilactobacillus_reuteri	0	0
	GCA_000236475.1_ASM23647v1	2577104	0.358574	2698	Bacillota	Lactococcus_cremoris	0	0
	GCA_000236925.1_ASM23692v1	2787638	0.32354	2555	Bacillota	Staphylococcus_argenteus	2	0.717453
	GCA_000237125.3_ASM23712v3	2816697	0.32857	2571	Bacillota	Staphylococcus_aureus	0	0
	GCA_000237265.1_ASM23726v1	2753827	0.329588	2504	Bacillota	Staphylococcus_aureus	0	0
	GCA_000237325.1_ASM23732v1	6231122	0.447602	5591	Bacillota	Paenibacillus_polymyxa	3	0.481454
	GCA_000238175.1_ASM23817v1	3286032	0.572203	3133	Pseudomonadota	Brucella_abortus	2	0.608637
	GCA_000238455.3_ASM23845v3	4768632	0.523498	4439	Pseudomonadota	Salmonella_enterica	0	0
	GCA_000239195.1_ASM23919v1	5288498	0.353743	5342	Bacillota	Bacillus_cereus	2	0.378179
	GCA_000239235.1_ASM23923v1	2868863	0.328468	2647	Bacillota	Staphylococcus_aureus	0	0
	GCA_000239475.1_ASM23947v1	993811	0.282683	921	Spirochaetota	Borreliella_garinii	0	0
	GCA_000239975.1_ASM23997v1	4798091	0.545419	4492	Pseudomonadota	Enterobacter_ludwigii	0	0
	GCA_000240015.1_ASM24001v1	2489623	0.600425	2299	Actinomycetota	Cutibacterium_acnes	1	0.401667
	GCA_000240035.1_ASM24003v1	2522885	0.600732	2323	Actinomycetota	Cutibacterium_acnes	1	0.396372
	GCA_000240055.1_ASM24005v1	2498766	0.600336	2295	Actinomycetota	Cutibacterium_acnes	1	0.400198
	GCA_000240095.3_ASM24009v3	4093812	0.354789	3778	Bacteroidota	Elizabethkingia_anophelis	0	0
	GCA_000240185.2_ASM24018v2	5682322	0.571215	5451	Pseudomonadota	Klebsiella_pneumoniae	0	0
	GCA_000240325.1_ASM24032v1	5974109	0.560486	5429	Pseudomonadota	Klebsiella_michiganensis	0	0
	GCA_000240905.3_ASM24090v3	4678025	0.522138	4338	Pseudomonadota	Salmonella_enterica	0	0
	GCA_000241025.2_ASM24102v2	2136808	0.444229	2091	Pseudomonadota	Aggregatibacter_actinomycetemcomitans	3	1.40396
	GCA_000241125.1_ASM24112v1	837480	0.259062	1465	Mycoplasmatota	Mesomycoplasma_hyorhinis	0	0
	GCA_000241855.1_ASM24185v1	2337938	0.521847	2118	Actinomycetota	Corynebacterium_pseudotuberculosis	1	0.427727
	GCA_000241875.1_ASM24187v1	2535346	0.536212	2418	Actinomycetota	Corynebacterium_diphtheriae	0	0
	GCA_000241895.1_ASM24189v1	2426551	0.534335	2276	Actinomycetota	Corynebacterium_diphtheriae	0	0
	GCA_000241915.1_ASM24191v1	2449071	0.536509	2296	Actinomycetota	Corynebacterium_diphtheriae	0	0
	GCA_000241935.1_ASM24193v1	2485519	0.535561	2389	Actinomycetota	Corynebacterium_diphtheriae	0	0
	GCA_000242775.1_ASM24277v1	2478364	0.535029	2299	Actinomycetota	Corynebacterium_diphtheriae	0	0
	GCA_000242855.2_ASM24285v2	3936866	0.466077	3795	Bacillota	Bacillus_amyloliquefaciens	0	0
	GCA_000245495.1_ASM24549v1	2692570	0.328146	2440	Bacillota	Staphylococcus_aureus	0	0
	GCA_000245515.1_ASM24551v1	5448306	0.503984	5122	Pseudomonadota	Escherichia_coli	0	0
	GCA_000245535.1_ASM24553v1	4949783	0.518574	4807	Pseudomonadota	Salmonella_enterica	0	0
	GCA_000248435.2_ASM24843v2	1892857	0.322517	2025	Pseudomonadota	Francisella_tularensis	0	0
	GCA_000250855.1_ASM25085v1	4079586	0.474628	3605	Pseudomonadota	Vibrio_cholerae	5	1.22561
	GCA_000250905.1_ASM25090v1	1750832	0.384807	1624	Bacillota	Streptococcus_pyogenes	1	0.571157
	GCA_000250925.1_ASM25092v1	1781029	0.384762	1669	Bacillota	Streptococcus_pyogenes	1	0.561473
	GCA_000250945.1_ASM25094v1	3019780	0.383075	2934	Bacillota	Enterococcus_faecium	0	0
	GCA_000251085.2_ASM25108v2	2150813	0.397414	2132	Bacillota	Streptococcus_pneumoniae	3	1.39482
	GCA_000252855.1_ASM25285v1	2164087	0.350051	2025	Bacteroidota	Riemerella_anatipestifer	3	1.38627
	GCA_000252875.1_ASM25287v1	4970096	0.521945	4685	Pseudomonadota	Salmonella_enterica	0	0
	GCA_000253075.1_ASM25307v1	1155838	0.238244	1837	Mycoplasmatota	Mycoplasma_mycoides	1	0.865173
	GCA_000253135.1_ASM25313v1	2759052	0.327996	2503	Bacillota	Staphylococcus_aureus	0	0
	GCA_000253155.1_ASM25315v1	1958690	0.411385	1865	Bacillota	Streptococcus_oralis	0	0
	GCA_000253175.1_ASM25317v1	4625880	0.469675	4248	Pseudomonadota	Yersinia_enterocolitica	0	0
	GCA_000253195.1_ASM25319v1	3919740	0.282081	3658	Bacillota	Clostridium_botulinum	0	0
	GCA_000253215.1_ASM25321v1	2227255	0.518431	2125	Pseudomonadota	Neisseria_meningitidis	8	3.59187
	GCA_000253315.1_ASM25331v1	2210574	0.400691	1970	Bacillota	Streptococcus_salivarius	0	0
	GCA_000253335.1_ASM25333v1	2217184	0.398722	2004	Bacillota	Streptococcus_salivarius	0	0
	GCA_000253355.1_ASM25335v1	4389314	0.655884	4028	Actinomycetota	Mycobacterium_tuberculosis	0	0
	GCA_000253395.1_ASM25339v1	1929905	0.389208	1996	Bacillota	Streptococcus_thermophilus	1	0.51816
	GCA_000255155.1_ASM25515v1	2468612	0.537114	2290	Actinomycetota	Corynebacterium_diphtheriae	0	0
	GCA_000255175.1_ASM25517v1	2499189	0.535034	2377	Actinomycetota	Corynebacterium_diphtheriae	0	0
	GCA_000255195.1_ASM25519v1	2484332	0.534535	2303	Actinomycetota	Corynebacterium_diphtheriae	0	0
	GCA_000255215.1_ASM25521v1	2433326	0.535927	2293	Actinomycetota	Corynebacterium_diphtheriae	0	0
	GCA_000255235.1_ASM25523v1	2427149	0.534342	2271	Actinomycetota	Corynebacterium_diphtheriae	0	0
	GCA_000255255.1_ASM25525v1	2395441	0.534374	2209	Actinomycetota	Corynebacterium_diphtheriae	0	0
	GCA_000255275.1_ASM25527v1	2530683	0.53705	2397	Actinomycetota	Corynebacterium_diphtheriae	0	0
	GCA_000255915.1_ASM25591v1	2407578	0.402376	2252	Pseudomonadota	Pasteurella_multocida	2	0.83071
	GCA_000255935.1_ASM25593v1	2337657	0.521852	2126	Actinomycetota	Corynebacterium_pseudotuberculosis	1	0.427779
	GCA_000255955.1_ASM25595v1	1669876	0.388765	1560	Campylobacterota	Helicobacter_pylori	13	7.78501
	GCA_000256265.3_ASM25626v3	5268071	0.436419	4518	Pseudomonadota	Vibrio_cyclitrophicus	2	0.379646
	GCA_000257275.1_ASM25727v1	4935294	0.508882	4811	Pseudomonadota	Escherichia_coli	0	0
	GCA_000258025.1_ASM25802v1	5027172	0.507797	4675	Pseudomonadota	Escherichia_coli	0	0
	GCA_000258145.1_ASM25814v1	5005347	0.508236	4684	Pseudomonadota	Escherichia_coli	0	0
	GCA_000258245.1_ASM25824v1	2311212	0.68978	2451	Deinococcota	Thermus_thermophilus	1	0.432673
	GCA_000258365.1_ASM25836v1	4788046	0.521042	4483	Pseudomonadota	Salmonella_enterica	0	0
	GCA_000258385.1_ASM25838v1	2337628	0.521866	2092	Actinomycetota	Corynebacterium_pseudotuberculosis	1	0.427784
	GCA_000258885.1_ASM25888v1	5495471	0.352326	5738	Bacillota	Bacillus_anthracis	3	0.545904
	GCA_000258905.1_ASM25890v1	2901562	0.380436	2813	Bacillota	Listeria_monocytogenes	0	0
	GCA_000259155.4_ASM25915v4	2404921	0.52082	2195	Actinomycetota	Corynebacterium_pseudotuberculosis	1	0.415814
	GCA_000259175.1_ASM25917v1	4402109	0.412655	4144	Pseudomonadota	Providencia_stuartii	2	0.454328
	GCA_000259235.1_ASM25923v1	1607584	0.390421	1506	Campylobacterota	Helicobacter_pylori	12	7.46462
	GCA_000259545.1_ASM25954v1	2378127	0.402876	2213	Pseudomonadota	Pasteurella_multocida	2	0.840998
	GCA_000260515.1_ASM26051v1	7231415	0.681375	5933	Pseudomonadota	Burkholderia_pseudomallei	1	0.138286
	GCA_000260715.1_ASM26071v1	1932693	0.604744	1543	Actinomycetota	Bifidobacterium_animalis	1	0.517413
	GCA_000260925.1_ASM26092v1	5164411	0.503674	4709	Pseudomonadota	Pectobacterium_parmentieri	3	0.580899
	GCA_000261025.1_ASM26102v1	2699437	0.434783	2322	Bacteroidota	Prevotella_intermedia	2	0.740895
	GCA_000262125.1_ASM26212v1	5516736	0.503952	5275	Pseudomonadota	Escherichia_coli	0	0
	GCA_000262325.2_ASM26232v2	6019547	0.599549	5421	Pseudomonadota	Pseudomonas_fluorescens	0	0
	GCA_000262385.1_ASM26238v1	4238624	0.458543	4147	Bacillota	Bacillus_velezensis	0	0
	GCA_000262655.1_ASM26265v1	1656544	0.385725	1698	Campylobacterota	Helicobacter_pylori	15	9.055
	GCA_000263215.1_ASM26321v1	4268675	0.571123	3886	Pseudomonadota	Cronobacter_sakazakii	2	0.468529
	GCA_000264455.2_ASM26445v2	6512983	0.680767	5818	Pseudomonadota	Tistrella_mobilis	4	0.614158
	GCA_000264665.2_ASM26466v2	6304310	0.616214	5698	Pseudomonadota	Pseudomonas_putida	0	0
	GCA_000264765.2_ASM26476v2	4329652	0.583829	3814	Pseudomonadota	Edwardsiella_anguillarum	4	0.923862
	GCA_000265095.1_ASM26509v1	2223664	0.626482	1788	Actinomycetota	Bifidobacterium_bifidum	1	0.449708
	GCA_000265545.3_ASM26554v3	2382103	0.520707	2160	Actinomycetota	Corynebacterium_pseudotuberculosis	0	0
	GCA_000267545.1_ASM26754v1	4709064	0.626655	4350	Pseudomonadota	Stutzerimonas_stutzeri	0	0
	GCA_000269925.1_ASM26992v1	1950135	0.388269	1926	Bacillota	Lactococcus_garvieae	0	0
	GCA_000269945.1_ASM26994v1	1963964	0.38767	1948	Bacillota	Lactococcus_garvieae	0	0
	GCA_000269965.1_ASM26996v1	2828958	0.598641	2542	Actinomycetota	Bifidobacterium_longum	1	0.353487
	GCA_000270005.1_ASM27000v1	1575399	0.388845	1507	Campylobacterota	Helicobacter_pylori	12	7.61712
	GCA_000270025.1_ASM27002v1	1579693	0.388025	1496	Campylobacterota	Helicobacter_pylori	16	10.1286
	GCA_000270065.1_ASM27006v1	1609006	0.387275	1528	Campylobacterota	Helicobacter_pylori	12	7.45802
	GCA_000270085.1_ASM27008v1	1787941	0.365562	1678	Bacillota	Erysipelothrix_rhusiopathiae	0	0
	GCA_000270105.1_ASM27010v1	4621430	0.508292	4288	Pseudomonadota	Escherichia_coli	0	0
	GCA_000270125.2_ASM27012v2	4877279	0.536427	4459	Pseudomonadota	Pantoea_ananatis	1	0.205032
	GCA_000270225.1_ASM27022v1	2339898	0.483426	1960	Bacteroidota	Porphyromonas_gingivalis	1	0.427369
	GCA_000270345.1_ASM27034v1	4398812	0.656131	4176	Actinomycetota	Mycobacterium_tuberculosis	6	1.364
	GCA_000270365.1_ASM27036v1	4405981	0.655932	4091	Actinomycetota	Mycobacterium_tuberculosis	7	1.58875
	GCA_000270465.1_ASM27046v1	2595888	0.338165	2418	Bacillota	Staphylococcus_lugdunensis	1	0.385225
	GCA_000270525.1_ASM27052v1	991702	0.293079	1690	Mycoplasmatota	Mycoplasmopsis_bovis	2	2.01673
	GCA_000271365.1_ASM27136v1	6402658	0.662702	5855	Pseudomonadota	Pseudomonas_aeruginosa	0	0
	GCA_000271405.2_ASM27140v2	2856440	0.369005	2705	Bacillota	Enterococcus_hirae	1	0.350086
	GCA_000271865.1_ASM27186v1	2027088	0.368368	1894	Bacillota	Streptococcus_mutans	2	0.986637
	GCA_000271885.2_ASM27188v2	4841916	0.521421	4540	Pseudomonadota	Salmonella_enterica	0	0
	GCA_000271905.2_ASM27190v2	4883715	0.52189	4571	Pseudomonadota	Salmonella_enterica	0	0
	GCA_000271965.2_ASM27196v2	6077201	0.617617	5439	Pseudomonadota	Pseudomonas_putida	0	0
	GCA_000271985.2_ASM27198v2	6243825	0.665034	5637	Pseudomonadota	Pseudomonas_aeruginosa	0	0
	GCA_000272535.2_ASM27253v2	4759223	0.521444	4405	Pseudomonadota	Salmonella_enterica	0	0
	GCA_000272715.4_ASM27271v4	4978519	0.522131	4676	Pseudomonadota	Salmonella_enterica	0	0
	GCA_000272735.4_ASM27273v4	4951115	0.522084	4655	Pseudomonadota	Salmonella_enterica	0	0
	GCA_000272755.4_ASM27275v4	4875940	0.522394	4614	Pseudomonadota	Salmonella_enterica	0	0
	GCA_000272775.4_ASM27277v4	4991133	0.521843	4723	Pseudomonadota	Salmonella_enterica	0	0
	GCA_000272795.2_ASM27279v2	4726694	0.522541	5635	Pseudomonadota	Salmonella_enterica	0	0
	GCA_000272815.2_ASM27281v2	4755838	0.522485	4394	Pseudomonadota	Salmonella_enterica	0	0
	GCA_000272835.5_ASM27283v5	5005248	0.521801	4713	Pseudomonadota	Salmonella_enterica	0	0
	GCA_000272895.3_ASM27289v3	5121199	0.521403	4853	Pseudomonadota	Salmonella_enterica	0	0
	GCA_000273445.1_Stre_pneu_Tigr4_V1	2163340	0.396937	2123	Bacillota	Streptococcus_pneumoniae	3	1.38674
	GCA_000275625.1_ASM27562v1	1908100	0.384536	1808	Bacillota	Streptococcus_pyogenes	1	0.524082
	GCA_000276685.1_ASM27668v1	1732123	0.373414	1584	Pseudomonadota	Taylorella_equigenitalis	0	0
	GCA_000276705.2_ASM27670v2	6561678	0.555372	6190	Pseudomonadota	Klebsiella_michiganensis	0	0
	GCA_000277025.1_ASM27702v1	2682626	0.385784	2411	Pseudomonadota	Legionella_pneumophila	2	0.745538
	GCA_000277085.1_ASM27708v1	4380119	0.656279	4689	Actinomycetota	Mycobacterium_tuberculosis	6	1.36983
	GCA_000277105.1_ASM27710v1	4406587	0.656185	4793	Actinomycetota	Mycobacterium_tuberculosis	4	0.907732
	GCA_000277125.1_ASM27712v1	5402402	0.681008	5029	Actinomycetota	Mycobacterium_intracellulare	2	0.370206
	GCA_000277145.1_ASM27714v1	5409696	0.680964	5050	Actinomycetota	Mycobacterium_intracellulare	2	0.369707
	GCA_000277365.1_ASM27736v1	1665719	0.387706	1542	Campylobacterota	Helicobacter_pylori	14	8.40478
	GCA_000277385.1_ASM27738v1	1616909	0.388638	1515	Campylobacterota	Helicobacter_pylori	15	9.27696
	GCA_000277405.1_ASM27740v1	1663456	0.387727	1558	Campylobacterota	Helicobacter_pylori	11	6.61274
	GCA_000277425.1_ASM27742v1	1660685	0.390184	1541	Campylobacterota	Helicobacter_pylori	12	7.22593
	GCA_000277755.1_ASM27775v1	2008345	0.461205	1779	Pseudomonadota	Zymomonas_mobilis	1	0.497922
	GCA_000277775.2_ASM27777v2	4687873	0.643238	4572	Actinomycetota	Mycobacteroides_abscessus	2	0.426633
	GCA_000279165.1_ASM27916v1	4174118	0.632136	3835	Pseudomonadota	Stutzerimonas_stutzeri	0	0
	GCA_000280315.2_ASM28031v2	4718680	0.5207	4386	Pseudomonadota	Salmonella_enterica	0	0
	GCA_000281195.1_ASM28119v1	3062505	0.374245	2975	Bacillota	Enterococcus_faecalis	0	0
	GCA_000281215.1_ASM28121v1	6260702	0.6143	5740	Pseudomonadota	Pseudomonas_putida	0	0
	GCA_000281435.2_ASM28143v2	5767822	0.571662	5464	Pseudomonadota	Klebsiella_pneumoniae	0	0
	GCA_000281535.2_ASM28153v2	5766615	0.57167	5464	Pseudomonadota	Klebsiella_pneumoniae	0	0
	GCA_000283475.1_ASM28347v1	5605618	0.663229	4803	Pseudomonadota	Ralstonia_solanacearum	3	0.535177
	GCA_000283675.1_ASM28367v1	5552031	0.355296	5575	Bacillota	Bacillus_cereus	2	0.360229
	GCA_000283695.1_ASM28369v1	4019861	0.465065	3896	Bacillota	Bacillus_velezensis	0	0
	GCA_000283715.1_ASM28371v1	5220473	0.50718	5259	Pseudomonadota	Shigella_sonnei	6	1.14932
	GCA_000283735.1_ASM28373v1	5069994	0.522496	4784	Pseudomonadota	Salmonella_enterica	0	0
	GCA_000283875.1_ASM28387v1	4908144	0.533255	4513	Pseudomonadota	Pantoea_ananatis	1	0.203743
	GCA_000284375.1_ASM28437v1	9207384	0.636656	8690	Pseudomonadota	Bradyrhizobium_japonicum	2	0.217217
	GCA_000284395.1_ASM28439v1	4242774	0.458547	4138	Bacillota	Bacillus_velezensis	0	0
	GCA_000284495.1_ASM28449v1	4773108	0.506956	4400	Pseudomonadota	Escherichia_coli	0	0
	GCA_000284535.1_ASM28453v1	2832299	0.328342	2620	Bacillota	Staphylococcus_aureus	0	0
	GCA_000284555.1_ASM28455v1	6764661	0.661438	6216	Pseudomonadota	Pseudomonas_aeruginosa	0	0
	GCA_000284575.1_ASM28457v1	2015626	0.370527	1870	Bacillota	Streptococcus_mutans	2	0.992248
	GCA_000284595.1_ASM28459v1	4769156	0.667542	4312	Pseudomonadota	Stenotrophomonas_maltophilia	0	0
	GCA_000284635.1_ASM28463v1	2101402	0.385548	2139	Campylobacterota	Helicobacter_cinaedi	9	4.28285
	GCA_000285655.3_EC958.v1	5249449	0.508142	4912	Pseudomonadota	Escherichia_coli	0	0
	GCA_000286275.1_ASM28627v1	4726582	0.550659	4395	Pseudomonadota	Enterobacter_kobei	0	0
	GCA_000286435.2_ASM28643v2	3799539	0.511395	3525	Pseudomonadota	Morganella_morganii	1	0.26319
	GCA_000286675.1_ASM28667v1	964110	0.315846	1548	Mycoplasmatota	Mycoplasmoides_gallisepticum	1	1.03723
	GCA_000286695.1_ASM28669v1	953989	0.315947	1526	Mycoplasmatota	Mycoplasmoides_gallisepticum	1	1.04823
	GCA_000286715.1_ASM28671v1	986257	0.31647	1574	Mycoplasmatota	Mycoplasmoides_gallisepticum	1	1.01393
	GCA_000286735.1_ASM28673v1	965525	0.31605	1542	Mycoplasmatota	Mycoplasmoides_gallisepticum	1	1.03571
	GCA_000286755.1_ASM28675v1	939844	0.315617	1496	Mycoplasmatota	Mycoplasmoides_gallisepticum	1	1.06401
	GCA_000286775.1_ASM28677v1	938869	0.316202	1499	Mycoplasmatota	Mycoplasmoides_gallisepticum	0	0
	GCA_000286795.1_ASM28679v1	976412	0.316319	1555	Mycoplasmatota	Mycoplasmoides_gallisepticum	1	1.02416
	GCA_000286815.1_ASM28681v1	926650	0.315942	1479	Mycoplasmatota	Mycoplasmoides_gallisepticum	0	0
	GCA_000287215.3_ASM28721v3	4788430	0.607272	4310	Pseudomonadota	Aeromonas_media	1	0.208837
	GCA_000292415.1_ASM29241v1	5382319	0.354551	5410	Bacillota	Bacillus_cereus	2	0.371587
	GCA_000292455.1_ASM29245v1	6438373	0.350098	6626	Bacillota	Bacillus_thuringiensis	2	0.310637
	GCA_000292705.1_ASM29270v1	6334630	0.351397	6500	Bacillota	Bacillus_thuringiensis	2	0.315725
	GCA_000292915.1_ASM29291v1	6467321	0.666849	5840	Pseudomonadota	Burkholderia_cepacia	1	0.154624
	GCA_000293765.1_ASM29376v1	4146839	0.436073	4125	Bacillota	Bacillus_subtilis	0	0
	GCA_000293885.3_ASM29388v3	6998154	0.590072	6333	Pseudomonadota	Pseudomonas_fluorescens	0	0
	GCA_000294365.1_ASM29436v1	5386705	0.574139	4865	Pseudomonadota	Klebsiella_pneumoniae	0	0
	GCA_000294495.1_ASM29449v1	1980887	0.413997	1856	Bacillota	Streptococcus_suis	2	1.00965
	GCA_000294535.1_ASM29453v1	4842771	0.521838	4254	Pseudomonadota	Pectobacterium_carotovorum	0	0
	GCA_000294635.1_ASM29463v1	7155061	0.682026	5845	Pseudomonadota	Burkholderia_pseudomallei	1	0.139761
	GCA_000295655.1_ASM29565v1	2309519	0.350721	2170	Bacteroidota	Riemerella_anatipestifer	1	0.432991
	GCA_000296575.1_ASM29657v1	2765477	0.27787	2657	Spirochaetota	Brachyspira_pilosicoli	2	0.723203
	GCA_000296595.1_ASM29659v1	2782313	0.329404	2532	Bacillota	Staphylococcus_aureus	0	0
	GCA_000298095.1_ASM29809v1	5589007	0.680281	5179	Actinomycetota	Mycobacterium_intracellulare	2	0.357845
	GCA_000299015.1_ASM29901v1	2064154	0.398057	2055	Bacillota	Streptococcus_pneumoniae	3	1.45338
	GCA_000299255.1_ASM29925v1	5438174	0.505856	5166	Pseudomonadota	Escherichia_coli	0	0
	GCA_000299475.1_ASM29947v1	5389708	0.506694	5114	Pseudomonadota	Escherichia_coli	0	0
	GCA_000299555.2_ASM29955v2	3755709	0.413926	3784	Bacillota	Bacillus_altitudinis	0	0
	GCA_000299955.1_ASM29995v1	4601785	0.448126	3923	Pseudomonadota	Alteromonas_macleodii	2	0.434614
	GCA_000299995.1_ASM29999v1	4480507	0.446078	3819	Pseudomonadota	Alteromonas_macleodii	2	0.446378
	GCA_000300045.1_ASM30004v1	902789	0.28387	816	Spirochaetota	Borreliella_garinii	0	0
	GCA_000300175.1_ASM30017v1	4674885	0.446795	3993	Pseudomonadota	Alteromonas_macleodii	2	0.427818
	GCA_000300295.4_ASM30029v4	3507509	0.396435	3581	Pseudomonadota	Piscirickettsia_salmonis	1	0.285103
	GCA_000300475.1_ASM30047v1	6694533	0.349326	6628	Bacillota	Bacillus_thuringiensis	2	0.298751
	GCA_000302475.3_ASM30247v3	1841952	0.35476	1873	Bacillota	Streptococcus_agalactiae	1	0.542902
	GCA_000302515.1_ASM30251v1	2519002	0.600592	2356	Actinomycetota	Cutibacterium_acnes	1	0.396983
	GCA_000302555.4_ASM30255v4	1635301	0.305399	1643	Campylobacterota	Campylobacter_jejuni	5	3.05754
	GCA_000302575.1_ASM30257v1	3957368	0.390213	3693	Pseudomonadota	Acinetobacter_baumannii	0	0
	GCA_000304415.1_RM41	7149690	0.620582	6805	Pseudomonadota	Sinorhizobium_meliloti	0	0
	GCA_000304735.1_ASM30473v1	905471	0.283203	874	Spirochaetota	Borreliella_afzelii	0	0
	GCA_000305335.2_ASM30533v2	2179563	0.399544	2002	Bacillota	Streptococcus_salivarius	0	0
	GCA_000306825.1_ASM30682v1	2579188	0.533576	2327	Actinomycetota	Corynebacterium_ulcerans	2	0.775438
	GCA_000306845.1_ASM30684v1	3492535	0.383518	3110	Pseudomonadota	Legionella_pneumophila	1	0.286325
	GCA_000306865.1_ASM30686v1	3617686	0.383534	3287	Pseudomonadota	Legionella_pneumophila	1	0.27642
	GCA_000306905.1_ASM30690v1	2976958	0.37931	2877	Bacillota	Listeria_monocytogenes	0	0
	GCA_000306985.1_ASM30698v1	2882234	0.380404	2818	Bacillota	Listeria_monocytogenes	0	0
	GCA_000307005.1_ASM30700v1	2972172	0.379537	2924	Bacillota	Listeria_monocytogenes	0	0
	GCA_000307025.1_ASM30702v1	2951805	0.379926	2843	Bacillota	Listeria_monocytogenes	0	0
	GCA_000307045.1_ASM30704v1	2907142	0.380099	2852	Bacillota	Listeria_monocytogenes	0	0
	GCA_000307085.1_ASM30708v1	2912346	0.380631	2801	Bacillota	Listeria_monocytogenes	0	0
	GCA_000307125.1_ASM30712v1	3829198	0.274041	3505	Bacillota	Clostridium_botulinum	0	0
	GCA_000307185.1_ASM30718v1	2151145	0.394868	2097	Bacillota	Streptococcus_dysgalactiae	2	0.929737
	GCA_000307535.1_ASM30753v1	1837281	0.385356	1761	Bacillota	Streptococcus_pyogenes	1	0.544283
	GCA_000307615.1_ASM30761v1	2941360	0.379924	2844	Bacillota	Listeria_monocytogenes	0	0
	GCA_000307835.1_ASM30783v1	1667890	0.388743	1574	Campylobacterota	Helicobacter_pylori	14	8.39384
	GCA_000307975.2_ASM30797v2	3922859	0.388324	3727	Pseudomonadota	Acinetobacter_baumannii	0	0
	GCA_000310085.1_ASM31008v1	4947126	0.446828	4376	Pseudomonadota	Alteromonas_mediterranea	2	0.404275
	GCA_000312685.1_ASM31268v1	2457347	0.357396	2534	Bacillota	Lactococcus_cremoris	0	0
	GCA_000313385.1_ASM31338v1	1886888	0.32172	2131	Pseudomonadota	Francisella_tularensis	0	0
	GCA_000313635.1_ASM31363v1	836897	0.25892	1474	Mycoplasmatota	Mesomycoplasma_hyorhinis	0	0
	GCA_000315955.1_ASM31595v1	1636125	0.387292	1530	Campylobacterota	Helicobacter_pylori	12	7.3344
	GCA_000317855.1_ASM31785v1	2179445	0.395223	2126	Bacillota	Streptococcus_dysgalactiae	2	0.917665
	GCA_000317875.1_ASM31787v1	1507930	0.39205	1412	Campylobacterota	Helicobacter_pylori	13	8.62109
	GCA_000317895.1_ASM31789v1	3988594	0.49859	3759	Bdellovibrionota	Bdellovibrio_bacteriovorus	0	0
	GCA_000317915.1_ASM31791v1	2810675	0.377161	2681	Bacillota	Enterococcus_faecalis	0	0
	GCA_000317935.1_ASM31793v1	4899574	0.678085	4693	Pseudomonadota	Bordetella_parapertussis	1	0.204099
	GCA_000317955.1_ASM31795v1	5091817	0.684134	4679	Pseudomonadota	Bordetella_bronchiseptica	1	0.196394
	GCA_000318015.1_ASM31801v1	5264383	0.681179	4913	Pseudomonadota	Bordetella_bronchiseptica	1	0.189956
	GCA_000318035.1_ASM31803v1	3132096	0.462921	3145	Bacillota	Lacticaseibacillus_paracasei	1	0.319275
	GCA_000318055.1_ASM31805v1	2904662	0.380376	2807	Bacillota	Listeria_monocytogenes	0	0
	GCA_000319475.1_ASM31947v1	3961368	0.465873	3801	Bacillota	Bacillus_velezensis	0	0
	GCA_000320385.2_ASM32038v2	7141709	0.620293	6687	Pseudomonadota	Sinorhizobium_meliloti	0	0
	GCA_000325665.1_ASM32566v1	2555556	0.279173	2384	Spirochaetota	Brachyspira_pilosicoli	1	0.391304
	GCA_000325725.1_ASM32572v1	5956110	0.625637	5422	Pseudomonadota	Pseudomonas_putida	0	0
	GCA_000327065.1_ASM32706v1	4600489	0.624926	4302	Pseudomonadota	Stutzerimonas_stutzeri	0	0
	GCA_000327395.2_ASM32739v2	1075603	0.242448	1755	Mycoplasmatota	Mycoplasma_feriruminatoris	1	0.929711
	GCA_000328405.1_ASM32840v1	5103524	0.453639	4528	Pseudomonadota	Vibrio_parahaemolyticus	3	0.587829
	GCA_000331445.1_ASM33144v1	4421197	0.656245	4061	Actinomycetota	Mycobacterium_tuberculosis	7	1.58328
	GCA_000331695.1_ASM33169v1	2166321	0.350377	2007	Bacteroidota	Riemerella_anatipestifer	3	1.38484
	GCA_000332735.1_ASM33273v1	2560716	0.32687	2443	Bacillota	Staphylococcus_warneri	1	0.390516
	GCA_000332755.1_ASM33275v1	4798435	0.506801	4507	Pseudomonadota	Escherichia_coli	0	0
	GCA_000333835.2_ASM33383v2	1673791	0.386369	1572	Campylobacterota	Helicobacter_pylori	15	8.96169
	GCA_000334515.1_ASM33451v1	5591105	0.549139	5275	Pseudomonadota	Klebsiella_aerogenes	0	0
	GCA_000334875.3_ASM33487v3	5883957	0.377828	5955	Bacillota	Priestia_megaterium	2	0.339907
	GCA_000335875.2_ASM33587v2	4745329	0.52164	4446	Pseudomonadota	Salmonella_enterica	0	0
	GCA_000335995.2_ASM33599v2	4609911	0.522034	4399	Pseudomonadota	Salmonella_enterica	0	0
	GCA_000336405.1_ASM33640v1	2849891	0.378727	2724	Bacillota	Enterococcus_faecium	0	0
	GCA_000336425.1_ASM33642v1	5244703	0.595471	4825	Pseudomonadota	Serratia_marcescens	0	0
	GCA_000336465.1_ASM33646v1	5512241	0.608473	4787	Pseudomonadota	Pseudomonas_poae	0	0
	GCA_000338115.2_ASM33811v2	3299755	0.444932	3133	Bacillota	Lactiplantibacillus_plantarum	0	0
	GCA_000338715.2_ASM33871v2	4376711	0.656436	4015	Actinomycetota	Mycobacterium_tuberculosis	0	0
	GCA_000338735.1_ASM33873v1	4061186	0.438597	4030	Bacillota	Bacillus_subtilis	0	0
	GCA_000338755.1_ASM33875v1	5908575	0.351688	6073	Bacillota	Bacillus_thuringiensis	2	0.338491
	GCA_000339015.1_ASM33901v1	4518784	0.568181	4155	Pseudomonadota	Cronobacter_sakazakii	3	0.663895
	GCA_000341425.1_ASM34142v1	4675267	0.521761	4390	Pseudomonadota	Salmonella_enterica	0	0
	GCA_000341465.2_ASM34146v2	3701221	0.626855	3680	Pseudomonadota	Bordetella_holmesii	2	0.540362
	GCA_000341655.1_ASM34165v1	1431902	0.470718	1471	Chloroflexota	Dehalococcoides_mccartyi	0	0
	GCA_000341665.1_ASM34166v1	6771593	0.34894	6761	Bacillota	Bacillus_thuringiensis	3	0.443027
	GCA_000341695.1_ASM34169v1	1452335	0.472845	1530	Chloroflexota	Dehalococcoides_mccartyi	0	0
	GCA_000341875.1_ASM34187v1	3910324	0.465994	3719	Bacillota	Bacillus_velezensis	0	0
	GCA_000344335.2_ASM34433v2	6507519	0.586343	5898	Pseudomonadota	Pseudomonas_syringae	0	0
	GCA_000344475.3_ASM34447v3	6747342	0.582885	6143	Pseudomonadota	Pseudomonas_syringae	0	0
	GCA_000344575.1_ASM34457v1	2421471	0.351043	2285	Bacillota	Lactococcus_lactis	0	0
	GCA_000344765.1_ASM34476v1	2138568	0.412069	2033	Bacillota	Streptococcus_suis	2	0.935205
	GCA_000346065.1_ASM34606v1	6693185	0.621714	6276	Pseudomonadota	Sinorhizobium_meliloti	0	0
	GCA_000347615.1_ASM34761v1	3507714	0.383754	3131	Pseudomonadota	Legionella_pneumophila	2	0.570172
	GCA_000348565.1_ASM34856v1	3857040	0.596026	3388	Pseudomonadota	Edwardsiella_piscicida	0	0
	GCA_000348585.1_ASM34858v1	5296525	0.647382	4530	Pseudomonadota	Xanthomonas_axonopodis	0	0
	GCA_000348865.1_ASM34886v1	1616617	0.387301	1537	Campylobacterota	Helicobacter_pylori	12	7.42291
	GCA_000348885.1_ASM34888v1	1595436	0.387722	1511	Campylobacterota	Helicobacter_pylori	14	8.77503
	GCA_000349225.1_ASM34922v1	5398685	0.646775	4614	Pseudomonadota	Xanthomonas_citri	3	0.555691
	GCA_000349785.2_ASM34978v2	2544094	0.409743	2482	Pseudomonadota	Mannheimia_haemolytica	10	3.93067
	GCA_000349795.1_ASM34979v1	4021944	0.438889	3952	Bacillota	Bacillus_subtilis	0	0
	GCA_000349975.1_ASM34997v1	2240130	0.383435	2325	Campylobacterota	Helicobacter_cinaedi	6	2.67842
	GCA_000350185.1_ASM35018v1	3976195	0.511351	3607	Pseudomonadota	Escherichia_coli	0	0
	GCA_000350205.1_ASM35020v1	4392353	0.655631	4085	Actinomycetota	Mycobacterium_tuberculosis	7	1.59368
	GCA_000354175.2_ASM35417v2	5146637	0.446793	4562	Pseudomonadota	Vibrio_alginolyticus	3	0.582905
	GCA_000359505.1_ASM35950v1	6421010	0.664234	5811	Pseudomonadota	Pseudomonas_aeruginosa	0	0
	GCA_000359525.1_ASM35952v1	6841649	0.733213	5847	Actinomycetota	Streptomyces_albidoflavus	0	0
	GCA_000359545.5_G255_GS	2026953	0.425764	2440	Pseudomonadota	Coxiella_burnetii	2	0.986703
	GCA_000359625.1_ASM35962v1	2587877	0.45585	2568	Bacillota	Levilactobacillus_brevis	0	0
	GCA_000364205.2_ASM36420v2	2237771	0.400069	2156	Bacillota	Ligilactobacillus_murinus	0	0
	GCA_000364385.3_ASM36438v3	5781501	0.569688	5510	Pseudomonadota	Klebsiella_pneumoniae	0	0
	GCA_000364825.1_ASM36482v1	4411128	0.656129	4158	Actinomycetota	Mycobacterium_tuberculosis	7	1.5869
	GCA_000367205.1_ASM36720v1	2526138	0.634818	2298	Actinomycetota	Cutibacterium_avidum	2	0.791722
	GCA_000367425.1_ASM36742v1	5398151	0.558842	4927	Pseudomonadota	Raoultella_ornithinolytica	0	0
	GCA_000367725.3_Z3055	1995457	0.42635	2046	Pseudomonadota	Coxiella_burnetii	1	0.501138
	GCA_000376645.1_ASM37664v1	2731870	0.410473	2772	Pseudomonadota	Mannheimia_haemolytica	10	3.6605
	GCA_000376705.1_ASM37670v1	2549775	0.601615	2380	Actinomycetota	Cutibacterium_acnes	1	0.392191
	GCA_000380325.1_ASM38032v1	5017059	0.522261	4707	Pseudomonadota	Salmonella_enterica	0	0
	GCA_000382585.2_ASM38258v2	4831702	0.533155	4287	Pseudomonadota	Dickeya_zeae	0	0
	GCA_000382905.1_ASM38290v1	3309400	0.538024	3070	Actinomycetota	Corynebacterium_glutamicum	0	0
	GCA_000382925.1_ASM38292v1	2776517	0.38111	3301	Bacillota	Listeria_monocytogenes	0	0
	GCA_000382945.1_ASM38294v1	2776847	0.381047	3323	Bacillota	Listeria_monocytogenes	0	0
	GCA_000382965.1_ASM38296v1	2790688	0.328422	2546	Bacillota	Staphylococcus_aureus	0	0
	GCA_000382985.1_ASM38298v1	2796742	0.327947	2552	Bacillota	Staphylococcus_aureus	0	0
	GCA_000383005.1_ASM38300v1	2783086	0.32822	2538	Bacillota	Staphylococcus_aureus	0	0
	GCA_000385525.1_ASM38552v1	6731379	0.675079	5776	Pseudomonadota	Burkholderia_thailandensis	2	0.297116
	GCA_000385905.1_ASM38590v1	4791958	0.520416	4633	Pseudomonadota	Salmonella_enterica	0	0
	GCA_000385945.1_ASM38594v1	7905758	0.714794	6919	Actinomycetota	Streptomyces_microflavus	2	0.25298
	GCA_000389925.1_ASM38992v1	4392876	0.655684	5237	Actinomycetota	Mycobacterium_tuberculosis	6	1.36585
	GCA_000389945.1_ASM38994v1	4390306	0.656229	4137	Actinomycetota	Mycobacterium_tuberculosis	7	1.59442
	GCA_000390085.1_ASM39008v1	4829424	0.692984	4531	Actinomycetota	Mycobacterium_avium	2	0.414128
	GCA_000390245.1_ASM39024v1	2038146	0.413173	1945	Bacillota	Streptococcus_suis	2	0.981284
	GCA_000391485.2_ASM39148v2	3267721	0.371154	3174	Bacillota	Enterococcus_faecalis	0	0
	GCA_000392455.3_ASM39245v3	1593537	0.388216	1511	Campylobacterota	Helicobacter_pylori	14	8.78549
	GCA_000392475.3_ASM39247v3	1594569	0.388188	1515	Campylobacterota	Helicobacter_pylori	14	8.7798
	GCA_000392485.2_ASM39248v2	3246630	0.445546	3094	Bacillota	Lactiplantibacillus_plantarum	0	0
	GCA_000392515.3_ASM39251v3	1692794	0.388932	1595	Campylobacterota	Helicobacter_pylori	10	5.90739
	GCA_000392535.3_ASM39253v3	1658047	0.386166	1574	Campylobacterota	Helicobacter_pylori	14	8.44367
	GCA_000397165.1_ASM39716v1	2064620	0.516725	2022	Bacillota	Limosilactobacillus_fermentum	0	0
	GCA_000397205.1_ASM39720v1	6867980	0.633906	6132	Pseudomonadota	Pseudomonas_protegens	1	0.145603
	GCA_000400615.1_ASM40061v1	4414325	0.65613	4074	Actinomycetota	Mycobacterium_tuberculosis	7	1.58575
	GCA_000400855.1_ASM40085v1	921093	0.28465	1356	Mycoplasmatota	Mesomycoplasma_hyopneumoniae	0	0
	GCA_000400875.1_ASM40087v1	2275461	0.270895	2138	Fusobacteriota	Fusobacterium_animalis	0	0
	GCA_000401555.1_ASM40155v1	5024500	0.608163	4464	Pseudomonadota	Aeromonas_hydrophila	1	0.199025
	GCA_000401735.2_ASM40173v2	5082555	0.650708	4368	Pseudomonadota	Xanthomonas_campestris	4	0.787006
	GCA_000403575.2_ASM40357v2	5114892	0.650267	4393	Pseudomonadota	Xanthomonas_campestris	4	0.78203
	GCA_000403625.1_ASM40362v1	2149844	0.367374	2105	Bacillota	Streptococcus_iniae	3	1.39545
	GCA_000404145.1_ASM40414v1	3350620	0.539322	3065	Actinomycetota	Corynebacterium_glutamicum	0	0
	GCA_000404185.1_ASM40418v1	3350619	0.539322	3063	Actinomycetota	Corynebacterium_glutamicum	0	0
	GCA_000404205.1_ASM40420v1	1752910	0.3636	1824	Bacillota	Erysipelothrix_rhusiopathiae	0	0
	GCA_000404245.1_ASM40424v1	3455167	0.382322	3110	Pseudomonadota	Legionella_pneumophila	2	0.578843
	GCA_000406765.2_ASM40676v2	5547643	0.572858	5239	Pseudomonadota	Klebsiella_pneumoniae	0	0
	GCA_000410575.1_ASM41057v1	6870827	0.615979	6382	Pseudomonadota	Pseudomonas_putida	0	0
	GCA_000410995.1_ASM41099v1	2093275	0.389292	2032	Bacillota	Limosilactobacillus_reuteri	0	0
	GCA_000412205.1_ASM41220v1	3361015	0.443452	3132	Bacillota	Lactiplantibacillus_plantarum	0	0
	GCA_000412675.1_ASM41267v1	6156701	0.623308	5427	Pseudomonadota	Pseudomonas_putida	0	0
	GCA_000412775.1_ASM41277v1	2875156	0.329163	2699	Bacillota	Staphylococcus_aureus	0	0
	GCA_000414035.1_ASM41403v1	6342034	0.664611	5791	Pseudomonadota	Pseudomonas_aeruginosa	0	0
	GCA_000417085.2_ASM41708v2	5663117	0.571755	5365	Pseudomonadota	Klebsiella_pneumoniae	0	0
	GCA_000417225.2_ASM41722v2	5710688	0.570009	5385	Pseudomonadota	Klebsiella_pneumoniae	0	0
	GCA_000417265.2_ASM41726v2	5523776	0.572778	5215	Pseudomonadota	Klebsiella_pneumoniae	0	0
	GCA_000418345.1_ASM41834v1	2983456	0.329116	2808	Bacillota	Staphylococcus_aureus	0	0
	GCA_000418475.1_ASM41847v1	2883376	0.467941	2650	Bacillota	Lacticaseibacillus_rhamnosus	2	0.693631
	GCA_000418515.1_ASM41851v1	3143369	0.462234	3007	Bacillota	Lacticaseibacillus_paracasei	2	0.63626
	GCA_000418535.2_ASM41853v2	5662088	0.679025	5250	Actinomycetota	Mycobacterium_intracellulare	2	0.353227
	GCA_000419385.1_ASM41938v1	4042229	0.389065	3820	Pseudomonadota	Acinetobacter_baumannii	0	0
	GCA_000419405.1_ASM41940v1	4053889	0.388867	3846	Pseudomonadota	Acinetobacter_baumannii	0	0
	GCA_000419425.1_ASM41942v1	4005822	0.389642	3758	Pseudomonadota	Acinetobacter_baumannii	0	0
	GCA_000422045.1_ASM42204v1	1818351	0.38543	1746	Bacillota	Streptococcus_pyogenes	1	0.549949
	GCA_000422095.1_ASM42209v1	2702201	0.410746	2780	Pseudomonadota	Mannheimia_haemolytica	10	3.70069
	GCA_000422125.1_ASM42212v1	4391174	0.656209	4040	Actinomycetota	Mycobacterium_tuberculosis	7	1.59411
	GCA_000422145.1_ASM42214v1	2681844	0.410384	2717	Pseudomonadota	Mannheimia_haemolytica	10	3.72878
	GCA_000422165.1_ASM42216v1	2225962	0.369257	2407	Bacillota	Lactobacillus_helveticus	0	0
	GCA_000427035.1_09mas018883	2138694	0.355472	2056	Bacillota	Streptococcus_agalactiae	1	0.467575
	GCA_000427055.1_ILRI112	2029198	0.353411	2026	Bacillota	Streptococcus_agalactiae	1	0.492806
	GCA_000427075.1_ILRI005	2109759	0.354278	2105	Bacillota	Streptococcus_agalactiae	1	0.473988
	GCA_000427215.1_ASM42721v1	898495	0.285116	1314	Mycoplasmatota	Mesomycoplasma_hyopneumoniae	0	0
	GCA_000427275.1_ASM42727v1	2501382	0.411379	2478	Pseudomonadota	Mannheimia_haemolytica	10	3.99779
	GCA_000430085.2_ASM43008v2	4931985	0.520767	4591	Pseudomonadota	Salmonella_enterica	0	0
	GCA_000430125.1_ASM43012v1	5267011	0.51929	4979	Pseudomonadota	Salmonella_enterica	0	0
	GCA_000430145.3_ASM43014v3	5089224	0.521491	4791	Pseudomonadota	Salmonella_enterica	0	0
	GCA_000430165.1_ASM43016v1	4822189	0.522492	4477	Pseudomonadota	Salmonella_enterica	0	0
	GCA_000430385.1_ASM43038v1	1702398	0.304917	1743	Campylobacterota	Campylobacter_jejuni	5	2.93703
	GCA_000430405.1_ASM43040v1	5223562	0.452974	4697	Pseudomonadota	Vibrio_parahaemolyticus	3	0.574321
	GCA_000430425.1_ASM43042v1	5138575	0.453573	4534	Pseudomonadota	Vibrio_parahaemolyticus	3	0.583819
	GCA_000430465.3_TA12020	7613129	0.607672	7304	Pseudomonadota	Rhizobium_leguminosarum	0	0
	GCA_000438585.1_ASM43858v1	3091600	0.378904	3028	Bacillota	Listeria_monocytogenes	0	0
	GCA_000438605.1_ASM43860v1	2988947	0.379685	2936	Bacillota	Listeria_monocytogenes	0	0
	GCA_000438625.1_ASM43862v1	2943218	0.379898	2844	Bacillota	Listeria_monocytogenes	0	0
	GCA_000438645.1_ASM43864v1	2958908	0.379701	2915	Bacillota	Listeria_monocytogenes	0	0
	GCA_000438665.2_ASM43866v2	2981886	0.379803	2907	Bacillota	Listeria_monocytogenes	0	0
	GCA_000438685.2_ASM43868v2	3243301	0.379672	3219	Bacillota	Listeria_monocytogenes	0	0
	GCA_000438705.2_ASM43870v2	3009523	0.379354	2955	Bacillota	Listeria_monocytogenes	0	0
	GCA_000438725.2_ASM43872v2	3009520	0.379356	2957	Bacillota	Listeria_monocytogenes	0	0
	GCA_000438825.1_ASM43882v1	5467306	0.561953	4958	Pseudomonadota	Serratia_plymuthica	0	0
	GCA_000439275.1_ASM43927v1	2145445	0.387787	1981	Bacillota	Limosilactobacillus_reuteri	0	0
	GCA_000439395.1_ASM43939v1	2324740	0.400598	2377	Pseudomonadota	Glaesserella_parasuis	10	4.30156
	GCA_000439475.1_ASM43947v1	4582352	0.44912	4497	Pseudomonadota	Alteromonas_mediterranea	2	0.436457
	GCA_000439495.1_ASM43949v1	4397537	0.448267	3855	Pseudomonadota	Alteromonas_mediterranea	2	0.4548
	GCA_000439535.1_ASM43953v1	4442936	0.448105	3897	Pseudomonadota	Alteromonas_mediterranea	2	0.450153
	GCA_000439555.1_ASM43955v1	4395035	0.448607	3844	Pseudomonadota	Alteromonas_mediterranea	2	0.455059
	GCA_000439575.1_ASM43957v1	4931660	0.446665	4369	Pseudomonadota	Alteromonas_mediterranea	2	0.405543
	GCA_000439595.1_ASM43959v1	4438767	0.448847	3902	Pseudomonadota	Alteromonas_mediterranea	2	0.450576
	GCA_000439735.1_ASM43973v1	2658507	0.410629	2674	Pseudomonadota	Mannheimia_haemolytica	10	3.76151
	GCA_000439915.2_ASM43991v2	1892784	0.353332	1783	Bacillota	Lactobacillus_gasseri	1	0.528322
	GCA_000442415.1_ASM44241v1	4915960	0.521397	4601	Pseudomonadota	Salmonella_enterica	0	0
	GCA_000444405.1_ASM44440v1	3239275	0.379814	3209	Bacillota	Enterococcus_faecium	0	0
	GCA_000444425.1_ASM44442v1	3846754	0.385861	3396	Pseudomonadota	Proteus_mirabilis	1	0.259959
	GCA_000444445.1_ASM44444v1	4682599	0.521379	4635	Pseudomonadota	Salmonella_enterica	0	0
	GCA_000444465.1_ASM44446v1	910736	0.286015	823	Spirochaetota	Borreliella_burgdorferi	0	0
	GCA_000445015.1_ASM44501v1	3079253	0.542093	2824	Actinomycetota	Corynebacterium_glutamicum	0	0
	GCA_000445035.1_ASM44503v1	5270527	0.641921	5333	Actinomycetota	Mycobacteroides_abscessus	2	0.379469
	GCA_000445405.1_ASM44540v1	5603174	0.572743	5340	Pseudomonadota	Klebsiella_pneumoniae	0	0
	GCA_000445425.4_ASM44542v4	937966	0.287138	855	Spirochaetota	Borrelia_miyamotoi	0	0
	GCA_000448685.2_ASM44868v2	2100988	0.402199	1876	Bacillota	Streptococcus_salivarius	0	0
	GCA_000452385.2_ASM45238v2	2820837	0.329294	2658	Bacillota	Staphylococcus_aureus	0	0
	GCA_000452445.3_ASM45244v3	6039562	0.587584	5302	Pseudomonadota	Pseudomonas_syringae	0	0
	GCA_000452525.4_ASM45252v4	6112257	0.59151	5206	Pseudomonadota	Pseudomonas_syringae	0	0
	GCA_000452545.3_USA007_hybrid	6067721	0.588818	5254	Pseudomonadota	Pseudomonas_syringae	0	0
	GCA_000452565.3_ASM45256v3	6141482	0.591866	5282	Pseudomonadota	Pseudomonas_syringae	0	0
	GCA_000452585.3_ASM45258v3	5979293	0.589975	5094	Pseudomonadota	Pseudomonas_syringae	0	0
	GCA_000452825.3_CC1417_3.0	5739005	0.59252	5055	Pseudomonadota	Pseudomonas_syringae	0	0
	GCA_000454045.1_ASM45404v1	6371421	0.624545	5893	Actinomycetota	Rhodococcus_erythropolis	4	0.627803
	GCA_000455565.1_ucmb5033v1	4071167	0.461883	3928	Bacillota	Bacillus_velezensis	0	0
	GCA_000455585.1_ucmb5113v1	3889532	0.467092	3693	Bacillota	Bacillus_velezensis	0	0
	GCA_000462955.1_ASM46295v1	2736560	0.327833	2521	Bacillota	Staphylococcus_aureus	0	0
	GCA_000462975.1_ASM46297v1	4117885	0.444787	3724	Pseudomonadota	Vibrio_anguillarum	3	0.728529
	GCA_000462995.1_ASM46299v1	4623089	0.522281	4397	Pseudomonadota	Salmonella_enterica	0	0
	GCA_000463015.1_ASM46301v1	7148516	0.671562	6688	Pseudomonadota	Variovorax_paradoxus	0	0
	GCA_000463055.1_ASM46305v1	2757070	0.327912	2526	Bacillota	Staphylococcus_aureus	0	0
	GCA_000463465.1_ASM46346v1	1911706	0.389746	1849	Bacillota	Streptococcus_anginosus	0	0
	GCA_000463505.1_ASM46350v1	2233640	0.382344	2190	Bacillota	Streptococcus_anginosus	0	0
	GCA_000464435.1_ASM46443v1	6031829	0.454174	5668	Pseudomonadota	Vibrio_campbellii	2	0.331574
	GCA_000464515.2_ASM46451v2	4766880	0.586784	4261	Pseudomonadota	Aeromonas_veronii	1	0.209781
	GCA_000464955.2_ASM46495v2	5045919	0.506507	4664	Pseudomonadota	Escherichia_coli	0	0
	GCA_000465235.1_ASM46523v1	1732055	0.314423	1769	Campylobacterota	Campylobacter_coli	0	0
	GCA_000465255.1_ASM46525v1	1856176	0.380522	1736	Pseudomonadota	Haemophilus_influenzae	2	1.07748
	GCA_000465975.2_ASM46597v2	5375667	0.57351	5000	Pseudomonadota	Klebsiella_pneumoniae	0	0
	GCA_000466065.2_ASM46606v2	1719369	0.305097	1762	Campylobacterota	Campylobacter_jejuni	5	2.90804
	GCA_000466075.2_ASM46607v2	1766434	0.304808	1816	Campylobacterota	Campylobacter_jejuni	5	2.83056
	GCA_000466105.2_ASM46610v2	1680813	0.305191	1708	Campylobacterota	Campylobacter_jejuni	5	2.97475
	GCA_000466785.3_ASM46678v3	2330492	0.506063	2325	Bacillota	Limosilactobacillus_fermentum	0	0
	GCA_000466885.3_ASM46688v3	2516803	0.370909	2570	Bacillota	Lactobacillus_crispatus	1	0.397329
	GCA_000466905.3_ASM46690v3	3465655	0.442895	3343	Bacillota	Lactiplantibacillus_plantarum	0	0
	GCA_000466925.3_ASM46692v3	1805220	0.303329	1872	Campylobacterota	Campylobacter_jejuni	4	2.2158
	GCA_000468515.1_ASM46851v1	4835601	0.508516	4495	Pseudomonadota	Escherichia_coli	0	0
	GCA_000468955.1_ASM46895v1	2427048	0.35744	2285	Bacillota	Lactococcus_cremoris	0	0
	GCA_000470845.1_ASM47084v1	2789538	0.328527	2551	Bacillota	Staphylococcus_aureus	0	0
	GCA_000470865.1_ASM47086v1	2728308	0.328585	2459	Bacillota	Staphylococcus_aureus	0	0
	GCA_000471945.1_ASM47194v1	1963012	0.606307	1606	Actinomycetota	Bifidobacterium_animalis	2	1.01884
	GCA_000471985.1_ASM47198v1	2043655	0.412909	1969	Bacillota	Streptococcus_suis	2	0.978639
	GCA_000473275.1_ASM47327v1	4707648	0.522461	4331	Pseudomonadota	Salmonella_enterica	0	0
	GCA_000473305.1_ASM47330v1	2657245	0.414914	2279	Bacteroidota	Bacteroidales_bacterium	0	0
	GCA_000473745.3_ASM47374v3	6818030	0.66484	6129	Pseudomonadota	Pseudomonas_aeruginosa	0	0
	GCA_000474015.1_ASM47401v1	5166857	0.576252	4735	Pseudomonadota	Klebsiella_pneumoniae	0	0
	GCA_000478255.2_ASM47825v2	2592264	0.348754	2513	Bacillota	Lactococcus_lactis	0	0
	GCA_000478385.1_MRSP_E140_v1.0	2769458	0.373951	2700	Bacillota	Staphylococcus_pseudintermedius	1	0.361081
	GCA_000478545.1_ASM47854v1	5514320	0.561984	5023	Pseudomonadota	Serratia_plymuthica	0	0
	GCA_000478925.1_ASM47892v1	2122284	0.383433	2108	Bacillota	Streptococcus_anginosus	0	0
	GCA_000479375.3_ASM47937v3	2760872	0.353241	2801	Bacillota	Lactococcus_lactis	0	0
	GCA_000483715.2_ASM48371v2	4712541	0.522431	4357	Pseudomonadota	Salmonella_enterica	0	0
	GCA_000485885.1_ASM48588v1	3018303	0.328333	2854	Bacillota	Staphylococcus_aureus	0	0
	GCA_000486045.2_ASM48604v2	4751206	0.521914	4421	Pseudomonadota	Salmonella_enterica	0	0
	GCA_000486345.2_ASM48634v2	4913633	0.522255	4600	Pseudomonadota	Salmonella_enterica	0	0
	GCA_000486405.2_ASM48640v2	4864410	0.521645	4504	Pseudomonadota	Salmonella_enterica	0	0
	GCA_000486445.2_ASM48644v2	4817791	0.522038	4447	Pseudomonadota	Salmonella_enterica	0	0
	GCA_000486525.2_ASM48652v2	5260609	0.519224	5276	Pseudomonadota	Salmonella_enterica	0	0
	GCA_000486545.2_ASM48654v2	4731544	0.52239	5337	Pseudomonadota	Salmonella_enterica	0	0
	GCA_000486585.2_ASM48658v2	4769795	0.522449	4378	Pseudomonadota	Salmonella_enterica	0	0
	GCA_000486725.2_ASM48672v2	4580689	0.52201	4332	Pseudomonadota	Salmonella_enterica	0	0
	GCA_000486765.2_ASM48676v2	4555576	0.522817	4208	Pseudomonadota	Salmonella_enterica	0	0
	GCA_000486815.2_ASM48681v2	4648879	0.521072	4285	Pseudomonadota	Salmonella_enterica	0	0
	GCA_000486855.2_ASM48685v2	4592393	0.522369	4229	Pseudomonadota	Salmonella_enterica	0	0
	GCA_000486915.2_ASM48691v2	4905181	0.522349	4569	Pseudomonadota	Salmonella_enterica	0	0
	GCA_000487015.2_ASM48701v2	4756014	0.521826	4430	Pseudomonadota	Salmonella_enterica	0	0
	GCA_000487035.2_ASM48703v2	4972820	0.519966	4728	Pseudomonadota	Salmonella_enterica	0	0
	GCA_000487155.2_ASM48715v2	4989883	0.520592	4746	Pseudomonadota	Salmonella_enterica	0	0
	GCA_000487215.2_ASM48721v2	4750116	0.522221	4440	Pseudomonadota	Salmonella_enterica	0	0
	GCA_000487255.2_ASM48725v2	4660922	0.522124	4325	Pseudomonadota	Salmonella_enterica	0	0
	GCA_000487275.2_ASM48727v2	4800943	0.521234	5148	Pseudomonadota	Salmonella_enterica	0	0
	GCA_000487295.3_ASM48729v3	4801679	0.521826	4599	Pseudomonadota	Salmonella_enterica	0	0
	GCA_000487515.2_ASM48751v2	4805448	0.521206	4444	Pseudomonadota	Salmonella_enterica	0	0
	GCA_000487575.2_ASM48757v2	4706101	0.522236	4353	Pseudomonadota	Salmonella_enterica	0	0
	GCA_000487615.2_ASM48761v2	4737447	0.521796	4390	Pseudomonadota	Salmonella_enterica	0	0
	GCA_000487775.2_ASM48777v2	4603849	0.52255	4237	Pseudomonadota	Salmonella_enterica	0	0
	GCA_000487935.2_ASM48793v2	5102976	0.521085	4905	Pseudomonadota	Salmonella_enterica	0	0
	GCA_000493295.2_ASM49329v2	5091833	0.522261	4892	Pseudomonadota	Salmonella_enterica	0	0
	GCA_000493375.1_BAPNAU_WGS	4204608	0.459796	4086	Bacillota	Bacillus_velezensis	0	0
	GCA_000493495.1_TS	1669329	0.304677	1680	Campylobacterota	Campylobacter_jejuni	4	2.39617
	GCA_000493535.2_DT2	4908645	0.522156	4591	Pseudomonadota	Salmonella_enterica	0	0
	GCA_000493595.1_EcoPMV1	5210927	0.507387	4890	Pseudomonadota	Escherichia_coli	0	0
	GCA_000493675.1_DT104	5027665	0.521324	4743	Pseudomonadota	Salmonella_enterica	0	0
	GCA_000493755.1_ASM49375v1	5308284	0.507584	5044	Pseudomonadota	Escherichia_coli	0	0
	GCA_000493775.1_ASM49377v1	2076397	0.395736	2224	Bacillota	Streptococcus_dysgalactiae	0	0
	GCA_000494385.3_ASM49438v3	4798531	0.52081	4442	Pseudomonadota	Salmonella_enterica	0	0
	GCA_000494775.2_ASM49477v2	1685021	0.314145	1692	Campylobacterota	Campylobacter_coli	0	0
	GCA_000494835.1_ASM49483v1	3916828	0.464642	3726	Bacillota	Bacillus_amyloliquefaciens	0	0
	GCA_000494855.1_ASM49485v1	7337157	0.680217	6058	Pseudomonadota	Burkholderia_pseudomallei	1	0.136293
	GCA_000494895.1_ASM49489v1	2240234	0.409922	2190	Bacillota	Streptococcus_suis	2	0.892764
	GCA_000495455.2_ASM49545v2	6382434	0.61439	5777	Pseudomonadota	Pseudomonas_putida	0	0
	GCA_000495505.1_ASM49550v1	1775480	0.331232	1723	Campylobacterota	Campylobacter_fetus	1	0.563228
	GCA_000495935.2_ASM49593v2	4369828	0.356225	4039	Bacteroidota	Elizabethkingia_anophelis	0	0
	GCA_000496265.1_ASM49626v1	1789138	0.373028	1755	Bacillota	Pediococcus_pentosaceus	0	0
	GCA_000496285.1_ASM49628v1	5025419	0.355558	5064	Bacillota	Bacillus_toyonensis	2	0.397977
	GCA_000496455.2_ASM49645v2	7055752	0.657644	6605	Pseudomonadota	Pseudomonas_aeruginosa	0	0
	GCA_000496645.1_ASM49664v1	6309305	0.662888	5777	Pseudomonadota	Pseudomonas_aeruginosa	0	0
	GCA_000496815.1_ASM49681v1	837447	0.259082	1472	Mycoplasmatota	Mesomycoplasma_hyorhinis	0	0
	GCA_000497265.2_ASM49726v2	4978382	0.640893	4910	Actinomycetota	Mycobacteroides_abscessus	2	0.401737
	GCA_000497485.1_ASM49748v1	4033459	0.43832	3985	Bacillota	Bacillus_subtilis	0	0
	GCA_000497505.1_ASM49750v1	4480198	0.509846	5285	Pseudomonadota	Shigella_dysenteriae	2	0.446409
	GCA_000497525.2_ASM49752v2	6672921	0.353086	6836	Bacillota	Bacillus_thuringiensis	2	0.299719
	GCA_000498335.1_ASM49833v1	1660469	0.388753	1577	Campylobacterota	Helicobacter_pylori	12	7.22687
	GCA_000498375.2_ASM49837v2	4178958	0.39271	4045	Pseudomonadota	Acinetobacter_baumannii	0	0
	GCA_000498395.3_ASM49839v3	6621848	0.623404	5831	Pseudomonadota	Pseudomonas_putida	0	0
	GCA_000498655.1_ASM49865v1	2163236	0.459896	1851	Pseudomonadota	Zymomonas_mobilis	1	0.46227
	GCA_000498675.1_ASM49867v1	1887251	0.344833	1744	Bacillota	Lactobacillus_johnsonii	1	0.529871
	GCA_000499365.1_ASM49936v1	1407418	0.470035	1447	Chloroflexota	Dehalococcoides_mccartyi	0	0
	GCA_000499485.1_MYMC4100	4527247	0.507832	4203	Pseudomonadota	Escherichia_coli	0	0
	GCA_000499645.1_IRBG74	5464982	0.591003	5185	Pseudomonadota	Agrobacterium_pusense	0	0
	GCA_000499805.2_ASM49980v2	2542597	0.53302	2307	Actinomycetota	Corynebacterium_ulcerans	2	0.786597
	GCA_000503845.1_ASM50384v1	4762840	0.521125	4403	Pseudomonadota	Salmonella_enterica	0	0
	GCA_000504045.1_ASM50404v1	6580038	0.662412	5991	Pseudomonadota	Pseudomonas_aeruginosa	0	0
	GCA_000505365.2_ASM50536v2	4768236	0.521542	4475	Pseudomonadota	Salmonella_enterica	0	0
	GCA_000505685.2_ASM50568v2	3925246	0.391735	3621	Pseudomonadota	Acinetobacter_baumannii	0	0
	GCA_000505705.1_ASM50570v1	4821559	0.520697	4485	Pseudomonadota	Salmonella_enterica	0	0
	GCA_000506785.4_ASM50678v4	6186993	0.298232	5386	Bacillota	Clostridium_beijerinckii	0	0
	GCA_000507205.2_ASM50720v2	6019882	0.455762	5359	Bacillota	Paenibacillus_polymyxa	2	0.332232
	GCA_000508265.1_ASM50826v1	3942754	0.466503	3753	Bacillota	Bacillus_amyloliquefaciens	0	0
	GCA_000508285.1_ASM50828v1	6683584	0.67532	6029	Pseudomonadota	Achromobacter_xylosoxidans	0	0
	GCA_000508765.1_ASM50876v1	6550070	0.663407	5995	Pseudomonadota	Pseudomonas_aeruginosa	0	0
	GCA_000510285.1_ASM51028v1	6000087	0.624612	5451	Pseudomonadota	Pseudomonas_monteilii	0	0
	GCA_000510305.1_ASM51030v1	6725183	0.662533	6175	Pseudomonadota	Pseudomonas_aeruginosa	0	0
	GCA_000510325.1_ASM51032v1	5945120	0.624933	5376	Pseudomonadota	Pseudomonas_monteilii	0	0
	GCA_000511305.1_ASM51130v1	5590512	0.677937	5152	Actinomycetota	Rhodococcus_pyridinivorans	3	0.536623
	GCA_000511405.1_ASM51140v1	4056006	0.449635	4010	Bacillota	Paenibacillus_larvae	1	0.246548
	GCA_000511895.1_ASM51189v1	7391364	0.679379	6115	Pseudomonadota	Burkholderia_pseudomallei	1	0.135293
	GCA_000512125.1_ASM51212v1	4701875	0.496962	4473	Pseudomonadota	Escherichia_albertii	0	0
	GCA_000512165.1_ASM51216v1	5739888	0.567864	5370	Pseudomonadota	Klebsiella_pneumoniae	0	0
	GCA_000512185.1_ASM51218v1	4527993	0.620126	4011	Pseudomonadota	Aeromonas_hydrophila	0	0
	GCA_000512375.1_ASM51237v1	5369929	0.543801	5159	Pseudomonadota	Enterobacter_ludwigii	0	0
	GCA_000512395.1_ASM51239v1	2307684	0.403603	2105	Pseudomonadota	Pasteurella_multocida	2	0.86667
	GCA_000512745.2_ASM51274v2	1996729	0.33081	2027	Campylobacterota	Campylobacter_fetus	1	0.500819
	GCA_000512775.2_ASM51277v2	5410560	0.352844	5643	Bacillota	Bacillus_anthracis	3	0.554471
	GCA_000512955.1_ASM51295v1	1896413	0.376648	1841	Bacillota	Leuconostoc_mesenteroides	0	0
	GCA_000513215.1_DB11	5113802	0.595116	4674	Pseudomonadota	Serratia_marcescens	0	0
	GCA_000513355.1_EA_LA637	3869546	0.537191	3489	Pseudomonadota	Erwinia_amylovora	8	2.06743
	GCA_000513395.1_EA_LA636	3789866	0.535897	3391	Pseudomonadota	Erwinia_amylovora	8	2.11089
	GCA_000513415.1_EA_LA635	3791024	0.535864	3392	Pseudomonadota	Erwinia_amylovora	8	2.11025
	GCA_000513615.1_ASM51361v1	2974403	0.379573	2910	Bacillota	Listeria_monocytogenes	0	0
	GCA_000513635.1_ASM51363v1	3032624	0.379563	3004	Bacillota	Listeria_monocytogenes	0	0
	GCA_000513675.1_ASM51367v1	2998206	0.379681	2955	Bacillota	Listeria_monocytogenes	0	0
	GCA_000513695.1_ASM51369v1	2994351	0.379694	2956	Bacillota	Listeria_monocytogenes	0	0
	GCA_000517605.1_ASM51760v1	6903379	0.609399	6612	Pseudomonadota	Rhizobium_leguminosarum	0	0
	GCA_000520035.1_ASM52003v1	5737294	0.506622	5569	Pseudomonadota	Escherichia_coli	0	0
	GCA_000520875.1_ASM52087v1	6703653	0.610153	6352	Pseudomonadota	Rhizobium_leguminosarum	0	0
	GCA_000521645.1_ASM52164v1	7313103	0.680484	5977	Pseudomonadota	Burkholderia_pseudomallei	1	0.136741
	GCA_000523045.1_ASM52304v1	4043042	0.438867	4004	Bacillota	Bacillus_subtilis	0	0
	GCA_000524575.1_ASM52457v1	1881193	0.321918	2087	Pseudomonadota	Francisella_tularensis	0	0
	GCA_000524595.1_ASM52459v1	6433441	0.664286	5843	Pseudomonadota	Pseudomonas_aeruginosa	0	0
	GCA_000525615.2_P673_Nanopore	5628523	0.665741	4881	Pseudomonadota	Ralstonia_solanacearum	3	0.533
	GCA_000525675.1_ASM52567v1	3006992	0.432878	2804	Bdellovibrionota	Bdellovibrio_bacteriovorus	0	0
	GCA_000525715.1_ASM52571v1	1871119	0.370168	2015	Bacillota	Lactobacillus_helveticus	0	0
	GCA_000534935.2_ASM53493v2	5495687	0.352344	5732	Bacillota	Bacillus_anthracis	3	0.545883
	GCA_000550745.1_ASM55074v1	2961043	0.375209	2828	Bacillota	Enterococcus_faecalis	0	0
	GCA_000567925.1_ASM56792v1	6577133	0.675525	5544	Pseudomonadota	Burkholderia_thailandensis	2	0.304084
	GCA_000567945.1_ASM56794v1	6651696	0.676886	5606	Pseudomonadota	Burkholderia_thailandensis	2	0.300675
	GCA_000568455.1_ASM56845v1	2951201	0.327767	2753	Bacillota	Staphylococcus_aureus	0	0
	GCA_000568475.1_ASM56847v1	2951235	0.37961	2912	Bacillota	Listeria_monocytogenes	0	0
	GCA_000568495.1_ASM56849v1	5232572	0.453333	4717	Pseudomonadota	Vibrio_parahaemolyticus	3	0.573332
	GCA_000568855.2_ASM56885v2	6283316	0.663141	6055	Pseudomonadota	Pseudomonas_aeruginosa	0	0
	GCA_000568935.1_ASM56893v1	2942168	0.379946	2856	Bacillota	Listeria_monocytogenes	0	0
	GCA_000568955.2_ASM56895v2	2247738	0.588658	1854	Actinomycetota	Bifidobacterium_breve	0	0
	GCA_000568975.1_ASM56897v1	2288919	0.586523	1883	Actinomycetota	Bifidobacterium_breve	0	0
	GCA_000569015.1_ASM56901v1	2359009	0.586456	2017	Actinomycetota	Bifidobacterium_breve	0	0
	GCA_000569035.1_ASM56903v1	2315904	0.587125	1920	Actinomycetota	Bifidobacterium_breve	0	0
	GCA_000569055.1_ASM56905v1	2331707	0.5873	1929	Actinomycetota	Bifidobacterium_breve	0	0
	GCA_000569075.1_ASM56907v1	2294458	0.587449	1887	Actinomycetota	Bifidobacterium_breve	0	0
	GCA_000572125.1_ASM57212v1	4407929	0.656107	4063	Actinomycetota	Mycobacterium_tuberculosis	7	1.58805
	GCA_000572155.1_ASM57215v1	4401899	0.656207	4053	Actinomycetota	Mycobacterium_tuberculosis	7	1.59022
	GCA_000572175.1_ASM57217v1	4399405	0.655893	4070	Actinomycetota	Mycobacterium_tuberculosis	7	1.59112
	GCA_000572195.1_ASM57219v1	4414346	0.656067	4067	Actinomycetota	Mycobacterium_tuberculosis	7	1.58574
	GCA_000576125.1_ASM57612v1	2178998	0.459912	1859	Pseudomonadota	Zymomonas_mobilis	1	0.458927
	GCA_000576165.1_ASM57616v1	2147181	0.460243	1832	Pseudomonadota	Zymomonas_mobilis	1	0.465727
	GCA_000582665.1_ASM58266v1	3064279	0.464529	3005	Bacillota	Lacticaseibacillus_paracasei	1	0.326341
	GCA_000583065.1_ASM58306v1	3957904	0.465345	3778	Bacillota	Bacillus_velezensis	0	0
	GCA_000583105.1_ASM58310v1	5487517	0.352298	5735	Bacillota	Bacillus_anthracis	3	0.546695
	GCA_000583755.1_ASM58375v1	1858716	0.310635	1954	Campylobacterota	Campylobacter_coli	0	0
	GCA_000583775.1_ASM58377v1	1872235	0.311188	1963	Campylobacterota	Campylobacter_coli	0	0
	GCA_000583795.1_ASM58379v1	1733165	0.313187	1751	Campylobacterota	Campylobacter_coli	0	0
	GCA_000583835.1_ASM58383v1	7450511	0.678878	6145	Pseudomonadota	Burkholderia_pseudomallei	1	0.134219
	GCA_000585995.1_ASM58599v1	6652396	0.605308	5746	Pseudomonadota	Pseudomonas_brassicacearum	0	0
	GCA_000590455.1_ASM59045v1	3763493	0.413663	3786	Bacillota	Bacillus_pumilus	0	0
	GCA_000590475.1_ASM59047v1	4731359	0.605796	4297	Pseudomonadota	Stutzerimonas_stutzeri	0	0
	GCA_000590535.2_ASM59053v2	4553687	0.475691	4039	Pseudomonadota	Yersinia_pestis	4	0.878409
	GCA_000590775.1_ASM59077v1	1622903	0.385747	1579	Campylobacterota	Helicobacter_pylori	9	5.54562
	GCA_000597845.1_ASM59784v1	4758629	0.511064	4503	Pseudomonadota	Escherichia_coli	0	0
	GCA_000597905.1_ASM59790v1	5417216	0.573955	5095	Pseudomonadota	Klebsiella_pneumoniae	0	0
	GCA_000597965.1_ASM59796v1	2787689	0.32872	2561	Bacillota	Staphylococcus_aureus	0	0
	GCA_000597985.1_ASM59798v1	5828436	0.456391	5024	Bacillota	Paenibacillus_polymyxa	1	0.171573
	GCA_000598005.1_ASM59800v1	5540936	0.57161	5229	Pseudomonadota	Klebsiella_pneumoniae	0	0
	GCA_000599545.1_ASM59954v1	9169032	0.671674	8407	Actinomycetota	Rhodococcus_opacus	2	0.218126
	GCA_000599625.1_ASM59962v1	4807977	0.510371	4548	Pseudomonadota	Escherichia_coli	0	0
	GCA_000599645.1_ASM59964v1	4875682	0.510219	4648	Pseudomonadota	Escherichia_coli	0	0
	GCA_000599665.1_ASM59966v1	5054509	0.506531	4597	Pseudomonadota	Escherichia_coli	0	0
	GCA_000599685.1_ASM59968v1	4998910	0.506531	4543	Pseudomonadota	Escherichia_coli	0	0
	GCA_000599705.1_ASM59970v1	5090442	0.507826	4705	Pseudomonadota	Escherichia_coli	0	0
	GCA_000599965.1_ASM59996v1	1838701	0.354732	1859	Bacillota	Streptococcus_agalactiae	0	0
	GCA_000600045.1_ASM60004v1	1633212	0.388065	1525	Campylobacterota	Helicobacter_pylori	11	6.73519
	GCA_000600055.1_ASM60005v1	3315275	0.572518	3107	Pseudomonadota	Brucella_suis	0	0
	GCA_000600085.1_ASM60008v1	1637925	0.38811	1533	Campylobacterota	Helicobacter_pylori	11	6.71581
	GCA_000600125.1_ASM60012v1	1553826	0.389726	1492	Campylobacterota	Helicobacter_pylori	13	8.36645
	GCA_000600145.1_ASM60014v1	1599700	0.387951	1533	Campylobacterota	Helicobacter_pylori	13	8.12652
	GCA_000600165.1_ASM60016v1	1634852	0.388287	1535	Campylobacterota	Helicobacter_pylori	12	7.34011
	GCA_000600185.1_ASM60018v1	1595058	0.388203	1530	Campylobacterota	Helicobacter_pylori	13	8.15017
	GCA_000600205.1_ASM60020v1	1600345	0.388037	1537	Campylobacterota	Helicobacter_pylori	15	9.37298
	GCA_000600225.1_ASM60022v1	1634875	0.388257	1514	Campylobacterota	Helicobacter_pylori	12	7.34001
	GCA_000604045.1_ASM60404v1	2105503	0.44378	1996	Pseudomonadota	Aggregatibacter_actinomycetemcomitans	2	0.949892
	GCA_000612055.1_ASM61205v1	2338390	0.595014	2100	Actinomycetota	Trueperella_pyogenes	1	0.427645
	GCA_000612075.2_ASM61207v2	4796281	0.616233	4196	Pseudomonadota	Aeromonas_hydrophila	1	0.208495
	GCA_000612325.1_ASM61232v1	4738298	0.521705	4423	Pseudomonadota	Salmonella_enterica	0	0
	GCA_000612485.1_ASM61248v1	3699674	0.626886	3858	Pseudomonadota	Bordetella_holmesii	2	0.540588
	GCA_000612765.1_PRJEB5998_assembly_1	1975503	0.380894	1668	Pseudomonadota	Bartonella_henselae	4	2.0248
	GCA_000612965.1_PRJEB4971_assembly_1	1905383	0.381753	1602	Pseudomonadota	Bartonella_henselae	2	1.04966
	GCA_000613085.1_R479A_18022011	3031650	0.3791	2983	Bacillota	Listeria_monocytogenes	0	0
	GCA_000618005.3_ASM61800v3	4882073	0.504868	4627	Pseudomonadota	Escherichia_coli	0	0
	GCA_000618905.3_ASM61890v3	5603010	0.506459	5471	Pseudomonadota	Escherichia_coli	0	0
	GCA_000623095.2_ASM62309v2	4685848	0.521674	4355	Pseudomonadota	Salmonella_enterica	0	0
	GCA_000623135.2_ASM62313v2	4685848	0.521676	4355	Pseudomonadota	Salmonella_enterica	0	0
	GCA_000623275.1_ASM62327v1	4682911	0.521758	4352	Pseudomonadota	Salmonella_enterica	0	0
	GCA_000623295.1_ASM62329v1	4678618	0.521723	4342	Pseudomonadota	Salmonella_enterica	0	0
	GCA_000623315.1_ASM62331v1	4711474	0.521567	4381	Pseudomonadota	Salmonella_enterica	0	0
	GCA_000623355.1_ASM62335v1	4678418	0.521701	4337	Pseudomonadota	Salmonella_enterica	0	0
	GCA_000623675.2_ASM62367v2	4685848	0.521674	4356	Pseudomonadota	Salmonella_enterica	0	0
	GCA_000623715.2_ASM62371v2	4685849	0.521679	4354	Pseudomonadota	Salmonella_enterica	0	0
	GCA_000624055.2_ASM62405v2	4685849	0.521671	4356	Pseudomonadota	Salmonella_enterica	0	0
	GCA_000624175.2_ASM62417v2	4685848	0.521672	4354	Pseudomonadota	Salmonella_enterica	0	0
	GCA_000625855.2_ASM62585v2	4685659	0.521668	4353	Pseudomonadota	Salmonella_enterica	0	0
	GCA_000626175.1_ASM62617v1	4711160	0.521572	4380	Pseudomonadota	Salmonella_enterica	0	0
	GCA_000626215.1_ASM62621v1	4654156	0.521748	4321	Pseudomonadota	Salmonella_enterica	0	0
	GCA_000626235.1_ASM62623v1	4709033	0.521647	4377	Pseudomonadota	Salmonella_enterica	0	0
	GCA_000626275.2_ASM62627v2	4712309	0.521569	4376	Pseudomonadota	Salmonella_enterica	0	0
	GCA_000626315.1_ASM62631v1	4710452	0.521474	4659	Pseudomonadota	Salmonella_enterica	0	0
	GCA_000626355.1_ASM62635v1	4683803	0.521763	4348	Pseudomonadota	Salmonella_enterica	0	0
	GCA_000626595.1_ASM62659v1	2188020	0.518335	2067	Pseudomonadota	Neisseria_meningitidis	8	3.65627
	GCA_000626615.3_ASM62661v3	2810186	0.32819	2564	Bacillota	Staphylococcus_aureus	0	0
	GCA_000632395.1_ASM63239v1	4561905	0.560621	4213	Pseudomonadota	Enterobacter_asburiae	0	0
	GCA_000632415.1_ASM63241v1	5914407	0.559211	5498	Pseudomonadota	Klebsiella_michiganensis	0	0
	GCA_000632435.1_ASM63243v1	1795858	0.304131	1954	Campylobacterota	Campylobacter_jejuni	5	2.78418
	GCA_000633175.1_ASM63317v1	5023861	0.608176	4474	Pseudomonadota	Aeromonas_hydrophila	1	0.19905
	GCA_000635895.2_ASM63589v2	5734615	0.351145	5597	Bacillota	Bacillus_cereus	2	0.348759
	GCA_000636135.1_ASM63613v1	5025357	0.521299	4774	Pseudomonadota	Salmonella_enterica	0	0
	GCA_000648515.1_ASM64851v1	5371331	0.522662	5115	Pseudomonadota	Citrobacter_freundii	0	0
	GCA_000648525.1_ASM64852v1	2070822	0.367673	1986	Bacillota	Streptococcus_iniae	3	1.4487
	GCA_000648555.1_ASM64855v1	2070182	0.367701	1993	Bacillota	Streptococcus_iniae	3	1.44915
	GCA_000662395.1_ASM66239v1	5559014	0.505622	5332	Pseudomonadota	Escherichia_coli	0	0
	GCA_000685625.1_ASM68562v1	1650561	0.389297	1538	Campylobacterota	Helicobacter_pylori	13	7.87611
	GCA_000685665.1_ASM68566v1	1604233	0.38964	1502	Campylobacterota	Helicobacter_pylori	13	8.10356
	GCA_000685705.1_ASM68570v1	1659060	0.388762	1571	Campylobacterota	Helicobacter_pylori	11	6.63026
	GCA_000685725.1_ASM68572v1	4117023	0.460986	3956	Bacillota	Bacillus_velezensis	0	0
	GCA_000685745.1_ASM68574v1	1604212	0.389641	1504	Campylobacterota	Helicobacter_pylori	13	8.10367
	GCA_000688795.1_ASM68879v1	6580536	0.349068	6703	Bacillota	Bacillus_thuringiensis	3	0.45589
	GCA_000689235.1_GBCO_p1	2065074	0.354009	1992	Bacillota	Streptococcus_agalactiae	1	0.484244
	GCA_000691545.1_ASM69154v1	902487	0.283836	815	Spirochaetota	Borreliella_garinii	0	0
	GCA_000695215.1_ASM69521v1	2846320	0.328145	2627	Bacillota	Staphylococcus_aureus	0	0
	GCA_000695855.3_ASM69585v3	3935134	0.388557	3718	Pseudomonadota	Acinetobacter_baumannii	0	0
	GCA_000695935.1_ASM69593v1	6132443	0.567009	5879	Pseudomonadota	Klebsiella_pneumoniae	0	0
	GCA_000696015.1_ASM69601v1	948516	0.292871	1629	Mycoplasmatota	Mycoplasmopsis_bovis	2	2.10856
	GCA_000696505.1_ASM69650v1	2107382	0.417134	1939	Bacillota	Streptococcus_equi	0	0
	GCA_000696675.2_ASM69667v2	6806506	0.622983	6326	Actinomycetota	Rhodococcus_erythropolis	3	0.440755
	GCA_000698245.1_ASM69824v1	3324765	0.572137	3151	Pseudomonadota	Brucella_suis	0	0
	GCA_000698285.1_ASM69828v1	3325042	0.572134	3155	Pseudomonadota	Brucella_suis	0	0
	GCA_000698325.1_ASM69832v1	3328972	0.572098	3165	Pseudomonadota	Brucella_suis	0	0
	GCA_000698345.1_ASM69834v1	3328458	0.572122	3164	Pseudomonadota	Brucella_suis	0	0
	GCA_000698365.1_ASM69836v1	1811802	0.380669	1680	Pseudomonadota	Haemophilus_influenzae	2	1.10387
	GCA_000698475.1_ASM69847v1	4385518	0.655911	4044	Actinomycetota	Mycobacterium_tuberculosis	7	1.59616
	GCA_000698805.1_ASM69880v1	2780908	0.520752	2797	Pseudomonadota	Xylella_fastidiosa	4	1.43838
	GCA_000698825.1_ASM69882v1	2666577	0.519471	2606	Pseudomonadota	Xylella_fastidiosa	3	1.12504
	GCA_000698865.1_ASM69886v1	7122173	0.626399	6345	Pseudomonadota	Pseudomonas_chlororaphis	0	0
	GCA_000698885.1_ASM69888v1	1845495	0.390589	1940	Bacillota	Streptococcus_thermophilus	2	1.08372
	GCA_000699025.1_ASM69902v1	3324539	0.572153	3154	Pseudomonadota	Brucella_suis	0	0
	GCA_000699465.1_ASM69946v1	4188369	0.434964	4201	Bacillota	Bacillus_subtilis	0	0
	GCA_000699525.1_ASM69952v1	4193640	0.434845	4206	Bacillota	Bacillus_subtilis	0	0
	GCA_000701165.2_ASM70116v2	8481212	0.668152	7541	Pseudomonadota	Burkholderia_cepacia	1	0.117908
	GCA_000706665.1_ASM70666v1	4410788	0.656132	4070	Actinomycetota	Mycobacterium_tuberculosis	7	1.58702
	GCA_000706685.1_ASM70668v1	2866963	0.327308	2716	Bacillota	Staphylococcus_xylosus	1	0.348801
	GCA_000706705.1_ASM70670v1	4039155	0.43848	3991	Bacillota	Bacillus_subtilis	0	0
	GCA_000706745.1_ASM70674v1	6684359	0.676619	5642	Pseudomonadota	Burkholderia_thailandensis	2	0.299206
	GCA_000708635.2_ASM70863v2	1874387	0.372697	1844	Bacillota	Pediococcus_pentosaceus	0	0
	GCA_000709415.1_ASM70941v1	2757557	0.328765	2512	Bacillota	Staphylococcus_xylosus	1	0.36264
	GCA_000709475.1_ASM70947v1	3052055	0.327647	2956	Bacillota	Staphylococcus_aureus	0	0
	GCA_000709495.1_ASM70949v1	2494562	0.600277	2302	Actinomycetota	Cutibacterium_acnes	1	0.400872
	GCA_000710365.3_ASM71036v3	5417262	0.434566	4543	Bacteroidota	Bacteroides_fragilis	4	0.73838
	GCA_000710375.3_ASM71037v3	5565806	0.434026	4769	Bacteroidota	Bacteroides_fragilis	4	0.718674
	GCA_000714635.1_ASM71463v1	5551467	0.572937	5280	Pseudomonadota	Klebsiella_variicola	1	0.180133
	GCA_000714655.1_ASM71465v1	6684898	0.556504	6296	Pseudomonadota	Klebsiella_oxytoca	0	0
	GCA_000714675.1_ASM71467v1	5734564	0.570803	5418	Pseudomonadota	Klebsiella_pneumoniae	0	0
	GCA_000715155.2_ASM71515v2	4857390	0.522135	4543	Pseudomonadota	Salmonella_enterica	0	0
	GCA_000717515.1_ASM71751v1	5436785	0.573559	5111	Pseudomonadota	Klebsiella_pneumoniae	0	0
	GCA_000722765.2_ASM72276v2	1942107	0.402764	1797	Bacillota	Streptococcus_mitis	0	0
	GCA_000723725.2_ASM72372v2	5129352	0.644459	4250	Pseudomonadota	Xanthomonas_citri	3	0.584869
	GCA_000724505.1_ASM72450v1	5502685	0.547894	5239	Pseudomonadota	Enterobacter_cloacae	0	0
	GCA_000724525.1_ASM72452v1	6311385	0.558792	5854	Pseudomonadota	Klebsiella_michiganensis	0	0
	GCA_000724585.1_ASM72458v1	5223665	0.355437	5548	Bacillota	Bacillus_cereus	2	0.382873
	GCA_000724665.3_ASM72466v3	5316784	0.433431	4540	Bacteroidota	Bacteroides_fragilis	4	0.752334
	GCA_000724795.2_ASM72479v2	5155157	0.433468	4217	Bacteroidota	Bacteroides_fragilis	3	0.581942
	GCA_000724805.2_ASM72480v2	5484743	0.438456	4625	Bacteroidota	Bacteroides_fragilis	4	0.729296
	GCA_000724815.2_ASM72481v2	5504076	0.436014	4594	Bacteroidota	Bacteroides_fragilis	4	0.726734
	GCA_000725265.1_ASM72526v1	5230440	0.507615	5204	Pseudomonadota	Escherichia_coli	0	0
	GCA_000725305.1_ASM72530v1	4718545	0.507495	4375	Pseudomonadota	Escherichia_coli	0	0
	GCA_000725325.1_ASM72532v1	5490124	0.352314	5727	Bacillota	Bacillus_anthracis	3	0.546436
	GCA_000730205.1_ASM73020v1	2480603	0.5982	2017	Actinomycetota	Bifidobacterium_longum	1	0.403128
	GCA_000730215.2_ASM73021v2	2221207	0.354939	2172	Bacillota	Streptococcus_agalactiae	1	0.450206
	GCA_000730255.1_ASM73025v1	2061426	0.354624	1984	Bacillota	Streptococcus_agalactiae	1	0.485101
	GCA_000730345.1_ASM73034v1	5655941	0.50387	5462	Pseudomonadota	Escherichia_coli	0	0
	GCA_000730405.1_ASM73040v1	2338144	0.521855	2119	Actinomycetota	Corynebacterium_pseudotuberculosis	1	0.42769
	GCA_000730425.1_ASM73042v1	6064456	0.601338	5411	Pseudomonadota	Pseudomonas_fluorescens	0	0
	GCA_000730445.1_ASM73044v1	2338300	0.521865	2118	Actinomycetota	Corynebacterium_pseudotuberculosis	1	0.427661
	GCA_000732045.2_ASM73204v2	4767676	0.522267	4431	Pseudomonadota	Salmonella_enterica	0	0
	GCA_000732355.1_ASM73235v1	2292360	0.409755	2230	Bacillota	Streptococcus_suis	2	0.872463
	GCA_000732385.1_ASM73238v1	1795609	0.384999	1960	Bacillota	Streptococcus_pyogenes	1	0.556914
	GCA_000732425.1_ASM73242v1	1892124	0.385454	1876	Bacillota	Streptococcus_pyogenes	1	0.528507
	GCA_000732525.2_ASM73252v2	6005285	0.353944	6368	Bacillota	Bacillus_mycoides	2	0.33304
	GCA_000732965.1_ASM73296v1	5639399	0.504316	5425	Pseudomonadota	Escherichia_coli	0	0
	GCA_000733255.1_ASM73325v1	5812304	0.567839	5354	Pseudomonadota	Klebsiella_pneumoniae	0	0
	GCA_000733715.2_ASM73371v2	5372474	0.623794	5004	Pseudomonadota	Ectopseudomonas_mendocina	0	0
	GCA_000734055.1_ASM73405v1	2234477	0.351704	2099	Bacteroidota	Riemerella_anatipestifer	2	0.895064
	GCA_000737085.1_ASM73708v1	1651739	0.305217	1665	Campylobacterota	Campylobacter_jejuni	4	2.42169
	GCA_000737305.2_ASM73730v2	4296341	0.447105	4238	Bacillota	Shouchella_clausii	0	0
	GCA_000737555.1_ASM73755v1	2737963	0.384287	2588	Bacillota	Enterococcus_faecium	0	0
	GCA_000737615.1_ASM73761v1	2833899	0.32922	2632	Bacillota	Staphylococcus_aureus	0	0
	GCA_000737885.1_ASM73788v1	2203222	0.592981	1750	Actinomycetota	Bifidobacterium_adolescentis	1	0.453881
	GCA_000738045.1_ASM73804v1	5729085	0.419546	4742	Bacteroidota	Phocaeicola_dorei	4	0.698192
	GCA_000738065.1_ASM73806v1	5243219	0.416323	4256	Bacteroidota	Phocaeicola_dorei	3	0.572168
	GCA_000738445.1_ASM73844v1	4411507	0.656118	4083	Actinomycetota	Mycobacterium_tuberculosis	7	1.58676
	GCA_000738475.1_ASM73847v1	4411515	0.656143	4084	Actinomycetota	Mycobacterium_tuberculosis	7	1.58676
	GCA_000739395.1_ASM73939v1	2900735	0.324944	2536	Bacteroidota	Flavobacterium_psychrophilum	7	2.41318
	GCA_000739495.1_ASM73949v1	5510332	0.572586	5162	Pseudomonadota	Klebsiella_pneumoniae	0	0
	GCA_000740135.1_ASM74013v1	3289500	0.572133	3138	Pseudomonadota	Brucella_abortus	2	0.607995
	GCA_000740155.1_ASM74015v1	3288518	0.572137	3124	Pseudomonadota	Brucella_abortus	2	0.608177
	GCA_000740195.1_ASM74019v1	3279946	0.572157	3107	Pseudomonadota	Brucella_abortus	2	0.609766
	GCA_000740215.1_ASM74021v1	3281154	0.572163	3123	Pseudomonadota	Brucella_abortus	2	0.609542
	GCA_000740235.1_ASM74023v1	3319697	0.572514	3089	Pseudomonadota	Brucella_suis	0	0
	GCA_000740255.1_ASM74025v1	3297260	0.572416	3092	Pseudomonadota	Brucella_suis	0	0
	GCA_000740295.1_ASM74029v1	3280310	0.572151	3105	Pseudomonadota	Brucella_abortus	2	0.609698
	GCA_000740355.1_ASM74035v1	3310727	0.572176	3155	Pseudomonadota	Brucella_melitensis	2	0.604097
	GCA_000740375.1_ASM74037v1	3286128	0.572211	3129	Pseudomonadota	Brucella_abortus	2	0.608619
	GCA_000740435.1_ASM74043v1	3313865	0.572433	3096	Pseudomonadota	Brucella_suis	0	0
	GCA_000740455.1_ASM74045v1	1941566	0.414854	1741	Pseudomonadota	Moraxella_catarrhalis	5	2.57524
	GCA_000740985.1_ASM74098v1	2265927	0.400204	2233	Pseudomonadota	Glaesserella_parasuis	10	4.4132
	GCA_000741005.1_ASM74100v1	987652	0.281817	912	Spirochaetota	Borreliella_afzelii	0	0
	GCA_000742655.1_ASM74265v1	5331737	0.353407	5507	Bacillota	Bacillus_anthracis	3	0.562668
	GCA_000742715.1_ASM74271v1	3192886	0.541432	2964	Actinomycetota	Corynebacterium_glutamicum	0	0
	GCA_000742735.1_ASM74273v1	3162487	0.541323	2932	Actinomycetota	Corynebacterium_glutamicum	0	0
	GCA_000742755.1_ASM74275v1	5374834	0.573698	4915	Pseudomonadota	Klebsiella_pneumoniae	0	0
	GCA_000742795.1_ASM74279v1	2280878	0.400427	2223	Pseudomonadota	Glaesserella_parasuis	7	3.06899
	GCA_000742815.1_ASM74281v1	4751585	0.521821	4535	Pseudomonadota	Salmonella_enterica	0	0
	GCA_000742975.1_ASM74297v1	3048131	0.373541	2933	Bacillota	Enterococcus_faecalis	0	0
	GCA_000743015.1_ASM74301v1	1844804	0.384813	1788	Bacillota	Streptococcus_pyogenes	1	0.542063
	GCA_000743055.1_ASM74305v1	4831756	0.521139	4487	Pseudomonadota	Salmonella_enterica	0	0
	GCA_000743955.1_ASM74395v1	4595814	0.509055	4714	Pseudomonadota	Shigella_flexneri	0	0
	GCA_000743995.1_ASM74399v1	4620903	0.508705	4761	Pseudomonadota	Shigella_flexneri	0	0
	GCA_000746505.1_ASM74650v1	2988052	0.328251	2811	Bacillota	Staphylococcus_aureus	0	0
	GCA_000746605.1_ASM74660v1	3803317	0.391625	3517	Pseudomonadota	Acinetobacter_baumannii	0	0
	GCA_000746625.1_ASM74662v1	2989591	0.379975	2942	Bacillota	Listeria_monocytogenes	0	0
	GCA_000746645.1_ASM74664v1	4335793	0.39041	4282	Pseudomonadota	Acinetobacter_baumannii	0	0
	GCA_000746665.1_ASM74666v1	5127345	0.466805	4544	Pseudomonadota	Vibrio_vulnificus	4	0.780131
	GCA_000747295.1_ASM74729v1	6733414	0.622363	6334	Pseudomonadota	Sinorhizobium_meliloti	0	0
	GCA_000747335.1_ASM74733v1	5227170	0.353707	5675	Bacillota	Bacillus_anthracis	3	0.573924
	GCA_000747375.1_ASM74737v1	5225433	0.353652	5813	Bacillota	Bacillus_anthracis	3	0.574115
	GCA_000747545.1_ASM74754v1	6520413	0.349404	6600	Bacillota	Bacillus_thuringiensis	3	0.460094
	GCA_000748245.2_ASM74824v2	4727570	0.522505	4352	Pseudomonadota	Salmonella_enterica	0	0
	GCA_000748565.2_ASM74856v2	4774876	0.522147	4428	Pseudomonadota	Salmonella_enterica	0	0
	GCA_000750225.1_ASM75022v1	5061388	0.545721	4765	Pseudomonadota	Enterobacter_hormaechei	0	0
	GCA_000750275.1_ASM75027v1	4959888	0.547383	4635	Pseudomonadota	Enterobacter_hormaechei	0	0
	GCA_000750295.1_ASM75029v1	4671261	0.520959	4372	Pseudomonadota	Salmonella_enterica	0	0
	GCA_000750315.1_ASM75031v1	4806594	0.475999	4176	Pseudomonadota	Yersinia_pseudotuberculosis	2	0.416095
	GCA_000750335.1_ASM75033v1	4709890	0.521561	4388	Pseudomonadota	Salmonella_enterica	0	0
	GCA_000750375.1_ASM75037v1	4702741	0.521691	4382	Pseudomonadota	Salmonella_enterica	0	0
	GCA_000750415.2_ASM75041v2	4679126	0.521724	4340	Pseudomonadota	Salmonella_enterica	0	0
	GCA_000750475.1_ASM75047v1	4678914	0.521727	4336	Pseudomonadota	Salmonella_enterica	0	0
	GCA_000750495.1_ASM75049v1	4677619	0.521705	4364	Pseudomonadota	Salmonella_enterica	0	0
	GCA_000751035.1_PM221	2597508	0.319546	2417	Bacillota	Staphylococcus_epidermidis	0	0
	GCA_000754275.1_ASM75427v1	2271840	0.403547	2076	Pseudomonadota	Pasteurella_multocida	2	0.880344
	GCA_000754365.1_ASM75436v1	2835130	0.325622	2477	Bacteroidota	Flavobacterium_psychrophilum	9	3.17446
	GCA_000754405.1_ASM75440v1	2715909	0.326713	2349	Bacteroidota	Flavobacterium_psychrophilum	7	2.57741
	GCA_000755725.1_ASM75572v1	8045250	0.669669	7071	Pseudomonadota	Burkholderia_cenocepacia	1	0.124297
	GCA_000755765.1_ASM75576v1	7442161	0.678934	6125	Pseudomonadota	Burkholderia_pseudomallei	1	0.13437
	GCA_000755785.1_ASM75578v1	5835541	0.684862	5007	Pseudomonadota	Burkholderia_mallei	2	0.342727
	GCA_000755805.1_ASM75580v1	8147114	0.67051	7324	Pseudomonadota	Burkholderia_cepacia	1	0.122743
	GCA_000755825.1_ASM75582v1	7272702	0.680872	5924	Pseudomonadota	Burkholderia_pseudomallei	1	0.1375
	GCA_000755845.1_ASM75584v1	5647769	0.684364	4858	Pseudomonadota	Burkholderia_mallei	2	0.354122
	GCA_000755865.1_ASM75586v1	5625292	0.684648	4861	Pseudomonadota	Burkholderia_mallei	2	0.355537
	GCA_000755885.1_ASM75588v1	5630231	0.684591	4870	Pseudomonadota	Burkholderia_mallei	2	0.355225
	GCA_000755905.1_ASM75590v1	7178176	0.68158	5814	Pseudomonadota	Burkholderia_pseudomallei	1	0.139311
	GCA_000755925.1_ASM75592v1	7218403	0.681126	5830	Pseudomonadota	Burkholderia_pseudomallei	1	0.138535
	GCA_000755945.1_ASM75594v1	7072128	0.682532	5752	Pseudomonadota	Burkholderia_pseudomallei	1	0.1414
	GCA_000755965.1_ASM75596v1	7290434	0.680411	5973	Pseudomonadota	Burkholderia_pseudomallei	1	0.137166
	GCA_000756005.1_ASM75600v1	7281867	0.665971	6512	Pseudomonadota	Burkholderia_multivorans	3	0.411982
	GCA_000756025.2_ASM75602v2	5874930	0.684941	5043	Pseudomonadota	Burkholderia_mallei	2	0.34043
	GCA_000756065.1_ASM75606v1	7297804	0.68031	5984	Pseudomonadota	Burkholderia_pseudomallei	1	0.137028
	GCA_000756145.1_ASM75614v1	7086433	0.682602	5733	Pseudomonadota	Burkholderia_pseudomallei	1	0.141115
	GCA_000756165.1_ASM75616v1	7027950	0.680076	5779	Pseudomonadota	Burkholderia_pseudomallei	1	0.142289
	GCA_000756185.1_ASM75618v1	7266604	0.680552	5926	Pseudomonadota	Burkholderia_pseudomallei	1	0.137616
	GCA_000756415.3_ASM75641v3	3509678	0.396426	3545	Pseudomonadota	Piscirickettsia_salmonis	1	0.284926
	GCA_000756435.3_ASM75643v3	3245670	0.396854	3281	Pseudomonadota	Piscirickettsia_salmonis	1	0.308103
	GCA_000756465.1_ASM75646v1	4574846	0.514738	4267	Pseudomonadota	Salmonella_enterica	0	0
	GCA_000756485.1_ASM75648v1	1846477	0.386063	1802	Bacillota	Streptococcus_pyogenes	1	0.541572
	GCA_000756525.1_ASM75652v1	4379376	0.655773	4054	Actinomycetota	Mycobacterium_tuberculosis	7	1.5984
	GCA_000756545.1_ASM75654v1	4410945	0.65591	4088	Actinomycetota	Mycobacterium_tuberculosis	6	1.36025
	GCA_000757015.2_ASM75701v2	7202363	0.681704	5843	Pseudomonadota	Burkholderia_pseudomallei	1	0.138843
	GCA_000757035.2_ASM75703v2	7325318	0.680225	5990	Pseudomonadota	Burkholderia_pseudomallei	1	0.136513
	GCA_000758345.1_ASM75834v1	5052868	0.568631	4305	Pseudomonadota	Dickeya_fangzhongdai	2	0.395815
	GCA_000758365.1_ASM75836v1	2320461	0.329886	2295	Bacillota	Ligilactobacillus_salivarius	0	0
	GCA_000759375.2_ASM75937v2	766228	0.270435	1274	Mycoplasmatota	Metamycoplasma_hominis	0	0
	GCA_000759485.1_ASM75948v1	1826626	0.331475	1853	Campylobacterota	Campylobacter_fetus	1	0.547457
	GCA_000759515.1_ASM75951v1	2000424	0.332059	2043	Campylobacterota	Campylobacter_fetus	1	0.499894
	GCA_000759555.1_ASM75955v1	2538314	0.320484	2345	Bacillota	Staphylococcus_epidermidis	0	0
	GCA_000759575.2_ASM75957v2	1778460	0.305183	1870	Campylobacterota	Campylobacter_jejuni	5	2.81142
	GCA_000761115.1_ASM76111v1	2398091	0.350434	2247	Bacillota	Lactococcus_lactis	0	0
	GCA_000761175.1_ASM76117v1	3875775	0.390841	3601	Pseudomonadota	Acinetobacter_baumannii	0	0
	GCA_000761195.1_ASM76119v1	6702062	0.627559	5980	Pseudomonadota	Pseudomonas_chlororaphis	0	0
	GCA_000762285.1_ASM76228v1	5827656	0.684842	4987	Pseudomonadota	Burkholderia_mallei	2	0.343191
	GCA_000763245.3_ASM76324v3	6834257	0.660838	6309	Pseudomonadota	Pseudomonas_aeruginosa	0	0
	GCA_000764045.2_ASM76404v2	2370901	0.520981	2241	Actinomycetota	Corynebacterium_pseudotuberculosis	1	0.421781
	GCA_000764575.1_ASM76457v1	7204083	0.681194	5873	Pseudomonadota	Burkholderia_pseudomallei	1	0.13881
	GCA_000764615.1_ASM76461v1	5990738	0.565731	5553	Pseudomonadota	Klebsiella_pneumoniae	0	0
	GCA_000764955.1_ASM76495v1	6612421	0.6648	5768	Pseudomonadota	Burkholderia_cenocepacia	1	0.151231
	GCA_000765375.1_ASM76537v1	6676730	0.676935	5599	Pseudomonadota	Burkholderia_thailandensis	2	0.299548
	GCA_000765395.1_ASM76539v1	3697138	0.626858	3846	Pseudomonadota	Bordetella_holmesii	2	0.540959
	GCA_000765415.1_ASM76541v1	4258023	0.477491	3786	Pseudomonadota	Vibrio_cholerae	5	1.17425
	GCA_000766665.1_ASM76666v1	1887974	0.415957	1698	Pseudomonadota	Moraxella_catarrhalis	5	2.64834
	GCA_000767075.1_ASM76707v1	1850897	0.381611	1738	Pseudomonadota	Haemophilus_influenzae	3	1.62084
	GCA_000767095.1_ASM76709v1	2736292	0.323517	2448	Bacteroidota	Flavobacterium_psychrophilum	8	2.92366
	GCA_000767415.1_ASM76741v1	2484335	0.533153	2208	Actinomycetota	Corynebacterium_ulcerans	2	0.805044
	GCA_000767505.1_ASM76750v1	1709790	0.38599	1578	Bacillota	Streptococcus_pyogenes	1	0.584867
	GCA_000767645.1_ASM76764v1	2509428	0.533009	2266	Actinomycetota	Corynebacterium_ulcerans	2	0.796994
	GCA_000767725.1_ASM76772v1	715165	0.269448	1177	Mycoplasmatota	Metamycoplasma_hominis	0	0
	GCA_000769555.1_ASM76955v1	4014440	0.463909	3814	Bacillota	Bacillus_velezensis	0	0
	GCA_000769575.1_ASM76957v1	3046210	0.329464	2931	Bacillota	Staphylococcus_aureus	0	0
	GCA_000769635.1_ASM76963v1	2466435	0.533045	2189	Actinomycetota	Corynebacterium_ulcerans	2	0.810887
	GCA_000770115.2_ASM77011v2	5881490	0.449167	5229	Pseudomonadota	Vibrio_harveyi	2	0.34005
	GCA_000770155.1_ASM77015v1	4848754	0.550304	4479	Pseudomonadota	Enterobacter_cloacae	0	0
	GCA_000770395.1_ASM77039v1	7225433	0.681724	5885	Pseudomonadota	Burkholderia_pseudomallei	1	0.1384
	GCA_000770455.1_ASM77045v1	7264759	0.68045	5958	Pseudomonadota	Burkholderia_pseudomallei	1	0.137651
	GCA_000770495.1_ASM77049v1	7337621	0.680164	6026	Pseudomonadota	Burkholderia_pseudomallei	1	0.136284
	GCA_000770515.1_ASM77051v1	7296458	0.679984	5981	Pseudomonadota	Burkholderia_pseudomallei	1	0.137053
	GCA_000770565.1_ASM77056v1	7814142	0.675187	6544	Pseudomonadota	Burkholderia_pseudomallei	1	0.127973
	GCA_000772025.1_ASM77202v1	2886017	0.32837	2690	Bacillota	Staphylococcus_aureus	0	0
	GCA_000772125.1_ASM77212v1	3876276	0.458183	3930	Bacillota	Bacillus_subtilis	0	0
	GCA_000772165.1_ASM77216v1	3959897	0.464462	3723	Bacillota	Bacillus_subtilis	0	0
	GCA_000772185.1_ASM77218v1	1944537	0.384556	1864	Bacillota	Streptococcus_pyogenes	1	0.514261
	GCA_000772205.1_ASM77220v1	3981674	0.465242	3781	Bacillota	Bacillus_subtilis	0	0
	GCA_000772225.1_ASM77222v1	1691939	0.304705	1743	Campylobacterota	Campylobacter_jejuni	4	2.36415
	GCA_000772245.1_ASM77224v1	1796152	0.384842	1679	Bacillota	Streptococcus_pyogenes	1	0.556746
	GCA_000772485.1_ASM77248v1	2337521	0.599674	1904	Actinomycetota	Bifidobacterium_longum	1	0.427804
	GCA_000775355.2_ASM77535v2	3930827	0.474927	3515	Pseudomonadota	Yersinia_ruckeri	0	0
	GCA_000775375.1_ASM77537v1	5695223	0.571896	5320	Pseudomonadota	Klebsiella_pneumoniae	0	0
	GCA_000775395.1_ASM77539v1	5858308	0.569912	5509	Pseudomonadota	Klebsiella_pneumoniae	0	0
	GCA_000775955.1_ASM77595v1	5118878	0.576315	4698	Pseudomonadota	Klebsiella_pneumoniae	0	0
	GCA_000775975.1_ASM77597v1	5608349	0.352449	5566	Bacillota	Bacillus_mycoides	2	0.356611
	GCA_000782835.1_ASM78283v1	4079669	0.438303	4039	Bacillota	Bacillus_subtilis	0	0
	GCA_000782855.1_ASM78285v1	2013842	0.35438	1943	Bacillota	Streptococcus_agalactiae	1	0.496563
	GCA_000783575.2_ASM78357v2	4077315	0.387614	3696	Pseudomonadota	Proteus_mirabilis	1	0.245259
	GCA_000783595.2_ASM78359v2	4044233	0.3885	3635	Pseudomonadota	Proteus_mirabilis	1	0.247266
	GCA_000783675.2_ASM78367v2	4876999	0.556372	4628	Pseudomonadota	Enterobacter_cloacae_complex_sp.	0	0
	GCA_000783735.2_ASM78373v2	4805861	0.506462	4987	Pseudomonadota	Shigella_flexneri	0	0
	GCA_000783755.2_ASM78375v2	5451221	0.516349	5185	Pseudomonadota	Citrobacter_freundii	0	0
	GCA_000783775.2_ASM78377v2	4518310	0.616889	3999	Pseudomonadota	Aeromonas_caviae	1	0.221322
	GCA_000783815.2_ASM78381v2	4786576	0.521686	4467	Pseudomonadota	Salmonella_enterica	0	0
	GCA_000783875.2_ASM78387v2	3955473	0.38786	3528	Pseudomonadota	Proteus_mirabilis	1	0.252814
	GCA_000783915.2_ASM78391v2	5248423	0.598783	4720	Pseudomonadota	Serratia_marcescens	0	0
	GCA_000783935.2_ASM78393v2	5823931	0.556293	5384	Pseudomonadota	Raoultella_planticola	0	0
	GCA_000783955.2_ASM78395v2	4000026	0.511023	3700	Pseudomonadota	Morganella_morganii	1	0.249998
	GCA_000783995.2_ASM78399v2	5258481	0.518192	4802	Pseudomonadota	Citrobacter_freundii	0	0
	GCA_000784015.2_ASM78401v2	4105573	0.389073	3752	Pseudomonadota	Proteus_mirabilis	1	0.243571
	GCA_000784865.1_ASM78486v1	4946444	0.549796	4646	Pseudomonadota	Enterobacter_cloacae	0	0
	GCA_000784905.1_ASM78490v1	4927441	0.550385	4622	Pseudomonadota	Enterobacter_cloacae	0	0
	GCA_000784925.1_ASM78492v1	5559642	0.504061	5262	Pseudomonadota	Escherichia_coli	0	0
	GCA_000784945.1_ASM78494v1	5520596	0.572034	5152	Pseudomonadota	Klebsiella_pneumoniae	0	0
	GCA_000784985.1_ASM78498v1	5484149	0.573036	5158	Pseudomonadota	Klebsiella_pneumoniae	0	0
	GCA_000785005.1_ASM78500v1	5473580	0.572663	5082	Pseudomonadota	Klebsiella_pneumoniae	0	0
	GCA_000785515.1_ASM78551v1	2188923	0.401474	1992	Bacillota	Streptococcus_salivarius	0	0
	GCA_000786425.1_Vibrio_anguillarum_NB10_serovar_O1	4373835	0.44369	3951	Pseudomonadota	Vibrio_anguillarum	3	0.685897
	GCA_000786505.1_MT49_02	4412379	0.656082	4061	Actinomycetota	Mycobacterium_tuberculosis	7	1.58645
	GCA_000786735.1_ASM78673v1	3968436	0.390019	3764	Pseudomonadota	Acinetobacter_baumannii	0	0
	GCA_000787195.2_ASM78719v2	2173191	0.517226	2030	Pseudomonadota	Neisseria_meningitidis	9	4.14138
	GCA_000788715.2_ASM78871v2	4061813	0.476168	3599	Pseudomonadota	Vibrio_cholerae	5	1.23098
	GCA_000789275.1_ASM78927v1	4215619	0.435145	4213	Bacillota	Bacillus_subtilis	0	0
	GCA_000789295.1_ASM78929v1	4215367	0.435165	4216	Bacillota	Bacillus_subtilis	0	0
	GCA_000789315.1_ASM78931v1	5718945	0.351736	5774	Bacillota	Bacillus_cereus	2	0.349715
	GCA_000789355.1_ASM78935v1	3914604	0.274349	3694	Bacillota	Clostridium_botulinum	0	0
	GCA_000794125.2_ASM79412v2	4003329	0.392414	3766	Pseudomonadota	Acinetobacter_baumannii	0	0
	GCA_000800215.1_ASM80021v1	4558663	0.508046	4247	Pseudomonadota	Escherichia_coli	0	0
	GCA_000800235.1_ASM80023v1	2195266	0.516513	2040	Pseudomonadota	Neisseria_meningitidis	10	4.55526
	GCA_000800275.1_ASM80027v1	2179483	0.517269	2010	Pseudomonadota	Neisseria_meningitidis	10	4.58824
	GCA_000800295.1_ASM80029v1	1627009	0.286134	1484	Bacillota	Parvimonas_micra	0	0
	GCA_000800335.1_ASM80033v1	2904500	0.380415	2805	Bacillota	Listeria_monocytogenes	0	0
	GCA_000800355.1_ASM80035v1	2199215	0.516387	2041	Pseudomonadota	Neisseria_meningitidis	10	4.54708
	GCA_000800415.1_ASM80041v1	2183230	0.51679	2082	Pseudomonadota	Neisseria_meningitidis	9	4.12233
	GCA_000800785.1_ASM80078v1	1192498	0.239528	2008	Mycoplasmatota	Mycoplasma_mycoides	1	0.838576
	GCA_000800845.2_ASM80084v2	5201869	0.50656	5029	Pseudomonadota	Escherichia_coli	0	0
	GCA_000801145.1_ASM80114v1	2431533	0.402646	2195	Pseudomonadota	Actinobacillus_equuli	1	0.411263
	GCA_000801165.1_ASM80116v1	4995948	0.50714	4685	Pseudomonadota	Escherichia_coli	0	0
	GCA_000801205.1_ASM80120v1	4636831	0.507906	4311	Pseudomonadota	Escherichia_coli	0	0
	GCA_000803665.1_ASM80366v1	6742233	0.349421	6799	Bacillota	Bacillus_thuringiensis	3	0.444956
	GCA_000803705.1_ASM80370v1	5583430	0.504663	5375	Pseudomonadota	Escherichia_coli	0	0
	GCA_000806645.2_ASM80664v2	4432567	0.521558	4135	Pseudomonadota	Salmonella_enterica	0	0
	GCA_000806805.2_ASM80680v2	4713725	0.523047	4370	Pseudomonadota	Salmonella_enterica	0	0
	GCA_000806845.2_ASM80684v2	4806998	0.520431	4410	Pseudomonadota	Salmonella_enterica	0	0
	GCA_000806925.2_ASM80692v2	4710942	0.522247	4369	Pseudomonadota	Salmonella_enterica	0	0
	GCA_000807005.2_ASM80700v2	4705145	0.521494	4360	Pseudomonadota	Salmonella_enterica	0	0
	GCA_000807035.2_ASM80703v2	4821039	0.519813	4460	Pseudomonadota	Salmonella_enterica	0	0
	GCA_000807055.2_ASM80705v2	4762862	0.522358	4353	Pseudomonadota	Salmonella_enterica	0	0
	GCA_000807295.1_ASM80729v1	907293	0.287189	829	Spirochaetota	Borrelia_miyamotoi	0	0
	GCA_000807355.3_ASM80735v3	1762901	0.30517	1825	Campylobacterota	Campylobacter_jejuni	5	2.83623
	GCA_000807375.1_ASM80737v1	2488699	0.35229	2438	Bacillota	Lactococcus_lactis	0	0
	GCA_000807395.3_ASM80739v3	5620801	0.572398	5316	Pseudomonadota	Klebsiella_pneumoniae	0	0
	GCA_000807405.4_ASM80740v4	5160986	0.550393	4903	Pseudomonadota	Enterobacter_hormaechei	0	0
	GCA_000807415.4_ASM80741v4	5276896	0.556791	4916	Pseudomonadota	Enterobacter_roggenkampii	0	0
	GCA_000807425.4_ASM80742v4	5303516	0.554137	5025	Pseudomonadota	Enterobacter_hormaechei	0	0
	GCA_000808055.1_ASM80805v1	2904228	0.380278	2814	Bacillota	Listeria_monocytogenes	0	0
	GCA_000812205.2_ASM81220v2	5718434	0.571013	5282	Pseudomonadota	Klebsiella_variicola	1	0.174873
	GCA_000813165.1_ASM81316v1	5126057	0.50611	4887	Pseudomonadota	Escherichia_coli	0	0
	GCA_000813205.1_ASM81320v1	5329385	0.574861	4892	Pseudomonadota	Klebsiella_pneumoniae	0	0
	GCA_000814125.3_ASM81412v3	5209251	0.549225	4885	Pseudomonadota	Enterobacter_hormaechei	0	0
	GCA_000814145.2_ASM81414v2	5106503	0.50929	4838	Pseudomonadota	Escherichia_coli	0	0
	GCA_000814165.3_ASM81416v3	4061750	0.387402	3776	Pseudomonadota	Acinetobacter_nosocomialis	0	0
	GCA_000814205.1_ASM81420v1	5063734	0.548379	4747	Pseudomonadota	Enterobacter_hormaechei	0	0
	GCA_000814225.1_ASM81422v1	5056146	0.550988	4757	Pseudomonadota	Enterobacter_hormaechei	0	0
	GCA_000814265.1_ASM81426v1	1776391	0.331286	1720	Campylobacterota	Campylobacter_fetus	1	0.562939
	GCA_000814305.1_ASM81430v1	5649912	0.572058	5316	Pseudomonadota	Klebsiella_pneumoniae	0	0
	GCA_000814345.1_ASM81434v1	4073976	0.391519	3820	Pseudomonadota	Acinetobacter_baumannii	0	0
	GCA_000814805.1_ASM81480v1	5341039	0.572307	4838	Pseudomonadota	Klebsiella_pneumoniae	0	0
	GCA_000814865.1_ASM81486v1	2337177	0.52185	2108	Actinomycetota	Corynebacterium_pseudotuberculosis	1	0.427867
	GCA_000815185.1_ASM81518v1	5006106	0.689862	4145	Pseudomonadota	Xanthomonas_sacchari	0	0
	GCA_000815205.1_ASM81520v1	2872781	0.327507	2655	Bacillota	Staphylococcus_aureus	0	0
	GCA_000815275.2_ASM81527v2	3933292	0.466061	3823	Bacillota	Bacillus_velezensis	0	0
	GCA_000816045.1_ASM81604v1	4532364	0.534304	3920	Pseudomonadota	Dickeya_zeae	0	0
	GCA_000816065.1_ASM81606v1	2272494	0.595775	2069	Actinomycetota	Trueperella_pyogenes	1	0.440045
	GCA_000816085.1_ASM81608v1	2472129	0.355779	2311	Bacillota	Staphylococcus_hyicus	1	0.40451
	GCA_000816165.1_ASM81616v1	2139957	0.518238	1984	Pseudomonadota	Neisseria_meningitidis	6	2.80379
	GCA_000816205.1_ASM81620v1	1946899	0.604816	1563	Actinomycetota	Bifidobacterium_animalis	2	1.02727
	GCA_000816225.1_ASM81622v1	1502102	0.297251	1494	Campylobacterota	Campylobacter_lari	0	0
	GCA_000816365.1_ASM81636v1	1791508	0.293616	1753	Campylobacterota	Campylobacter_lari	0	0
	GCA_000816385.2_ASM81638v2	1523028	0.29865	1512	Campylobacterota	Campylobacter_lari	0	0
	GCA_000816405.1_ASM81640v1	1516455	0.299044	1494	Campylobacterota	Campylobacter_lari	0	0
	GCA_000816425.1_ASM81642v1	1565009	0.297355	1544	Campylobacterota	Campylobacter_lari	0	0
	GCA_000816945.1_ASM81694v1	3892029	0.28028	3608	Bacillota	Clostridium_botulinum	0	0
	GCA_000816985.1_ASM81698v1	6603099	0.662233	6014	Pseudomonadota	Pseudomonas_aeruginosa	0	0
	GCA_000817005.1_ASM81700v1	2287774	0.397565	2246	Bacillota	Streptococcus_pneumoniae	3	1.31132
	GCA_000817025.1_ASM81702v1	1586473	0.38705	1527	Campylobacterota	Helicobacter_pylori	15	9.45494
	GCA_000817325.1_ASM81732v1	2744626	0.554356	2722	Cyanobacteriota	Synechococcus_elongatus	0	0
	GCA_000817935.1_ASM81793v1	4365669	0.280019	4206	Bacillota	Clostridium_botulinum	0	0
	GCA_000817995.1_ASM81799v1	2173720	0.592931	1755	Actinomycetota	Bifidobacterium_adolescentis	1	0.460041
	GCA_000818075.1_ASM81807v1	4599018	0.521516	4377	Pseudomonadota	Salmonella_enterica	0	0
	GCA_000818115.1_ASM81811v1	4612373	0.521198	4370	Pseudomonadota	Salmonella_enterica	0	0
	GCA_000819505.1_ASM81950v1	5000814	0.608864	4449	Pseudomonadota	Aeromonas_hydrophila	1	0.199967
	GCA_000819645.1_ASM81964v1	5273074	0.50776	4926	Pseudomonadota	Escherichia_coli	0	0
	GCA_000819665.1_ASM81966v1	5829236	0.45376	5018	Bacillota	Paenibacillus_polymyxa	2	0.343098
	GCA_000826985.1_ASM82698v1	1667638	0.38875	1566	Campylobacterota	Helicobacter_pylori	14	8.39511
	GCA_000827065.1_ASM82706v1	4195102	0.435526	4190	Bacillota	Bacillus_subtilis	0	0
	GCA_000827105.1_ASM82710v1	5104557	0.505951	4683	Pseudomonadota	Escherichia_coli	0	0
	GCA_000827935.1_ASM82793v1	3611897	0.273538	3172	Bacillota	Clostridium_botulinum	0	0
	GCA_000827955.1_ASM82795v1	3611898	0.273537	3172	Bacillota	Clostridium_botulinum	0	0
	GCA_000828015.1_ASM82801v1	3229314	0.542613	2956	Actinomycetota	Corynebacterium_glutamicum	0	0
	GCA_000828035.1_ASM82803v1	2860508	0.328471	2637	Bacillota	Staphylococcus_aureus	0	0
	GCA_000828055.2_ASM82805v2	5521203	0.575604	5092	Pseudomonadota	Klebsiella_variicola	1	0.18112
	GCA_000828595.1_ASM82859v1	5184452	0.521872	4925	Pseudomonadota	Salmonella_enterica	0	0
	GCA_000828695.1_ASM82869v1	6827892	0.633357	6125	Pseudomonadota	Pseudomonas_protegens	1	0.146458
	GCA_000828735.1_ASM82873v1	727289	0.25546	1217	Mycoplasmatota	Ureaplasma_parvum	0	0
	GCA_000828775.1_ASM82877v1	5326023	0.597424	4882	Pseudomonadota	Serratia_marcescens	0	0
	GCA_000828795.1_ASM82879v1	4021920	0.391075	3835	Pseudomonadota	Acinetobacter_baumannii	0	0
	GCA_000828935.1_ASM82893v1	4190324	0.391665	3922	Pseudomonadota	Acinetobacter_baumannii	0	0
	GCA_000828955.1_ASM82895v1	1696917	0.388071	1626	Campylobacterota	Helicobacter_pylori	9	5.30374
	GCA_000828995.1_ASM82899v1	4415078	0.655959	4070	Actinomycetota	Mycobacterium_tuberculosis	7	1.58548
	GCA_000829015.1_ASM82901v1	3901300	0.282731	3522	Bacillota	Clostridium_botulinum	0	0
	GCA_000829035.1_ASM82903v1	3017804	0.465544	2945	Bacillota	Lacticaseibacillus_paracasei	1	0.331367
	GCA_000829075.1_ASM82907v1	5145928	0.692225	4694	Actinomycetota	Mycobacterium_avium	2	0.388657
	GCA_000829115.1_ASM82911v1	1667239	0.388747	1567	Campylobacterota	Helicobacter_pylori	14	8.39712
	GCA_000829135.1_ASM82913v1	1667302	0.388749	1567	Campylobacterota	Helicobacter_pylori	14	8.3968
	GCA_000829175.1_ASM82917v1	5191712	0.682102	4800	Pseudomonadota	Bordetella_bronchiseptica	1	0.192615
	GCA_000829215.1_ASM82921v1	4030944	0.474896	3550	Pseudomonadota	Vibrio_cholerae	6	1.48849
	GCA_000829255.1_ASM82925v1	6850954	0.659613	6341	Pseudomonadota	Pseudomonas_aeruginosa	0	0
	GCA_000829275.1_ASM82927v1	6814936	0.659811	6299	Pseudomonadota	Pseudomonas_aeruginosa	0	0
	GCA_000829295.1_ASM82929v1	2290145	0.600631	1818	Actinomycetota	Bifidobacterium_longum	1	0.436654
	GCA_000829885.1_ASM82988v1	6712339	0.660892	6184	Pseudomonadota	Pseudomonas_aeruginosa	0	0
	GCA_000829965.1_ASM82996v1	5522044	0.574667	4974	Pseudomonadota	Raoultella_ornithinolytica	0	0
	GCA_000829985.1_ASM82998v1	5156928	0.506123	4770	Pseudomonadota	Escherichia_coli	0	0
	GCA_000830055.1_ASM83005v1	3917739	0.392825	3655	Pseudomonadota	Acinetobacter_baumannii	0	0
	GCA_000830885.1_ASM83088v1	1362151	0.472161	1411	Chloroflexota	Dehalococcoides_mccartyi	0	0
	GCA_000830905.1_ASM83090v1	1382308	0.487196	1417	Chloroflexota	Dehalococcoides_mccartyi	0	0
	GCA_000830925.1_ASM83092v1	1486678	0.46932	1552	Chloroflexota	Dehalococcoides_mccartyi	0	0
	GCA_000831105.1_ASM83110v1	2231475	0.357506	2156	Bacillota	Streptococcus_agalactiae	1	0.448134
	GCA_000831125.1_ASM83112v1	2214297	0.358857	2138	Bacillota	Streptococcus_agalactiae	1	0.451611
	GCA_000831145.1_ASM83114v1	2243708	0.359326	2162	Bacillota	Streptococcus_agalactiae	1	0.445691
	GCA_000831165.1_ASM83116v1	2036353	0.388604	1926	Bacillota	Streptococcus_anginosus	0	0
	GCA_000831185.1_ASM83118v1	2684585	0.323691	2382	Bacteroidota	Flavobacterium_psychrophilum	8	2.97998
	GCA_000831205.1_ASM83120v1	2699386	0.323664	2396	Bacteroidota	Flavobacterium_psychrophilum	8	2.96364
	GCA_000831225.1_ASM83122v1	2698020	0.323656	2391	Bacteroidota	Flavobacterium_psychrophilum	8	2.96514
	GCA_000831485.1_ASM83148v1	2086959	0.368198	1977	Bacillota	Streptococcus_iniae	2	0.958332
	GCA_000831565.1_ASM83156v1	4903812	0.507278	4548	Pseudomonadota	Escherichia_coli	0	0
	GCA_000832385.1_ASM83238v1	5590358	0.353615	5689	Bacillota	Bacillus_cereus	2	0.357759
	GCA_000832425.1_ASM83242v1	5403381	0.35273	5623	Bacillota	Bacillus_anthracis	3	0.555208
	GCA_000832445.1_ASM83244v1	5506626	0.352481	5746	Bacillota	Bacillus_anthracis	3	0.544798
	GCA_000832465.1_ASM83246v1	5504993	0.352442	5743	Bacillota	Bacillus_anthracis	3	0.54496
	GCA_000832485.1_ASM83248v1	6093375	0.351245	6123	Bacillota	Bacillus_thuringiensis	2	0.328225
	GCA_000832505.1_ASM83250v1	5498337	0.352484	5733	Bacillota	Bacillus_anthracis	3	0.54562
	GCA_000832525.1_ASM83252v1	5697763	0.35298	5619	Bacillota	Bacillus_cereus	2	0.351015
	GCA_000832565.1_ASM83256v1	5505665	0.352474	5736	Bacillota	Bacillus_anthracis	3	0.544893
	GCA_000832585.1_ASM83258v1	5294803	0.353534	5546	Bacillota	Bacillus_anthracis	3	0.566593
	GCA_000832665.1_ASM83266v1	5491185	0.352311	5741	Bacillota	Bacillus_anthracis	3	0.54633
	GCA_000832725.1_ASM83272v1	5487255	0.3523	5727	Bacillota	Bacillus_anthracis	3	0.546721
	GCA_000832745.1_ASM83274v1	5489869	0.352303	5739	Bacillota	Bacillus_anthracis	3	0.546461
	GCA_000832785.1_ASM83278v1	5410397	0.352832	5637	Bacillota	Bacillus_anthracis	3	0.554488
	GCA_000832805.1_ASM83280v1	5720073	0.351843	5713	Bacillota	Bacillus_cereus	2	0.349646
	GCA_000832845.1_ASM83284v1	5306298	0.354164	5310	Bacillota	Bacillus_cereus	2	0.376911
	GCA_000832865.1_ASM83286v1	6068729	0.349475	6151	Bacillota	Bacillus_cereus	2	0.329558
	GCA_000832905.1_ASM83290v1	3366995	0.468972	3327	Bacillota	Heyndrickxia_coagulans	2	0.594001
	GCA_000832925.1_ASM83292v1	5291389	0.354471	5319	Bacillota	Bacillus_thuringiensis	2	0.377973
	GCA_000832965.1_ASM83296v1	5601083	0.3526	5802	Bacillota	Bacillus_anthracis	3	0.535611
	GCA_000832985.1_ASM83298v1	5746640	0.378291	5858	Bacillota	Priestia_megaterium	2	0.348029
	GCA_000833005.1_ASM83300v1	3905973	0.466587	3733	Bacillota	Bacillus_velezensis	0	0
	GCA_000833045.1_ASM83304v1	5846781	0.351388	5855	Bacillota	Bacillus_cereus	2	0.342069
	GCA_000833085.1_ASM83308v1	5312686	0.353594	5345	Bacillota	Bacillus_thuringiensis	2	0.376457
	GCA_000833105.2_ASM83310v2	6485394	0.300022	5701	Bacillota	Clostridium_beijerinckii	0	0
	GCA_000833145.1_ASM83314v1	4528118	0.508009	4217	Pseudomonadota	Escherichia_coli	0	0
	GCA_000833165.1_ASM83316v1	1927240	0.323844	1827	Pseudomonadota	Francisella_tularensis	0	0
	GCA_000833335.1_ASM83333v1	1892177	0.321505	2096	Pseudomonadota	Francisella_tularensis	0	0
	GCA_000833355.1_ASM83335v1	1870206	0.324783	1769	Pseudomonadota	Francisella_tularensis	0	0
	GCA_000833375.1_ASM83337v1	1910592	0.324771	1796	Pseudomonadota	Francisella_tularensis	0	0
	GCA_000833475.1_ASM83347v1	1862444	0.323131	2016	Pseudomonadota	Francisella_tularensis	0	0
	GCA_000833515.1_ASM83351v1	1894186	0.321497	2098	Pseudomonadota	Francisella_tularensis	0	0
	GCA_000833535.1_ASM83353v1	1892789	0.322594	2030	Pseudomonadota	Francisella_tularensis	0	0
	GCA_000833635.2_ASM83363v2	4502758	0.507829	4166	Pseudomonadota	Escherichia_coli	0	0
	GCA_000834195.1_ASM83419v1	4615412	0.472251	4154	Pseudomonadota	Yersinia_enterocolitica	0	0
	GCA_000834235.1_ASM83423v1	4861517	0.476392	4396	Pseudomonadota	Yersinia_pestis	4	0.822788
	GCA_000834255.1_ASM83425v1	3605216	0.474958	3162	Pseudomonadota	Yersinia_ruckeri	0	0
	GCA_000834275.1_ASM83427v1	4709246	0.475946	4287	Pseudomonadota	Yersinia_pestis	4	0.849393
	GCA_000834295.1_ASM83429v1	4839430	0.475519	4187	Pseudomonadota	Yersinia_pseudotuberculosis	3	0.619908
	GCA_000834315.1_ASM83431v1	4728318	0.477274	4227	Pseudomonadota	Yersinia_pestis	4	0.845967
	GCA_000834355.1_ASM83435v1	4729753	0.475421	4063	Pseudomonadota	Yersinia_pseudotuberculosis	3	0.634283
	GCA_000834415.1_ASM83441v1	4774559	0.474299	4115	Pseudomonadota	Yersinia_pseudotuberculosis	2	0.418887
	GCA_000834435.1_ASM83443v1	4728337	0.476179	4056	Pseudomonadota	Yersinia_pseudotuberculosis	3	0.634473
	GCA_000834475.1_ASM83447v1	4765387	0.474871	4106	Pseudomonadota	Yersinia_pseudotuberculosis	2	0.419693
	GCA_000834495.1_ASM83449v1	4838262	0.476371	4334	Pseudomonadota	Yersinia_pestis	4	0.826743
	GCA_000834515.1_ASM83451v1	4859749	0.474688	4319	Pseudomonadota	Yersinia_intermedia	0	0
	GCA_000834735.1_ASM83473v1	4603945	0.469682	4127	Pseudomonadota	Yersinia_enterocolitica	0	0
	GCA_000834755.1_ASM83475v1	4674565	0.476223	4178	Pseudomonadota	Yersinia_pestis	4	0.855695
	GCA_000834775.1_ASM83477v1	4777968	0.475989	4282	Pseudomonadota	Yersinia_pestis	4	0.837176
	GCA_000834825.1_ASM83482v1	4884396	0.477095	4420	Pseudomonadota	Yersinia_pestis	4	0.818934
	GCA_000834845.1_ASM83484v1	4674610	0.476186	4305	Pseudomonadota	Yersinia_pestis	4	0.855686
	GCA_000834885.1_ASM83488v1	4700481	0.475855	4244	Pseudomonadota	Yersinia_pestis	4	0.850977
	GCA_000834925.1_ASM83492v1	4794427	0.476627	4272	Pseudomonadota	Yersinia_pestis	4	0.834302
	GCA_000834945.1_ASM83494v1	4830299	0.475056	4138	Pseudomonadota	Yersinia_pseudotuberculosis	1	0.207027
	GCA_000834965.1_ASM83496v1	2047033	0.322686	1963	Pseudomonadota	Francisella_tularensis	0	0
	GCA_000834985.1_ASM83498v1	4738142	0.477268	4236	Pseudomonadota	Yersinia_pestis	4	0.844213
	GCA_000835025.1_ASM83502v1	6572702	0.35025	6731	Bacillota	Bacillus_thuringiensis	2	0.304289
	GCA_000835085.1_ASM83508v1	1017333	0.236816	1683	Mycoplasmatota	Mycoplasma_capricolum	0	0
	GCA_000835145.1_ASM83514v1	3953361	0.466246	3772	Bacillota	Bacillus_amyloliquefaciens	0	0
	GCA_000835185.1_ASM83518v1	5642468	0.353067	5684	Bacillota	Bacillus_cereus	2	0.354455
	GCA_000835225.1_ASM83522v1	4781002	0.693006	4548	Actinomycetota	Mycobacterium_avium	2	0.418322
	GCA_000835265.1_ASM83526v1	4786065	0.693116	4552	Actinomycetota	Mycobacterium_avium	2	0.41788
	GCA_000835285.1_ASM83528v1	1742047	0.303663	1775	Campylobacterota	Campylobacter_jejuni	4	2.29615
	GCA_000835305.1_ASM83530v1	1670781	0.305319	1702	Campylobacterota	Campylobacter_jejuni	5	2.99261
	GCA_000835345.1_ASM83534v1	1827840	0.303571	1917	Campylobacterota	Campylobacter_jejuni	5	2.73547
	GCA_000835365.1_ASM83536v1	1831013	0.303489	1922	Campylobacterota	Campylobacter_jejuni	5	2.73073
	GCA_000875715.1_ASM87571v1	5477055	0.352508	5699	Bacillota	Bacillus_anthracis	3	0.54774
	GCA_000876525.1_ASM87652v1	4388022	0.458838	4322	Bacillota	Bacillus_paralicheniformis	2	0.455786
	GCA_000876545.1_ASM87654v1	3624641	0.462761	3459	Bacillota	Heyndrickxia_coagulans	2	0.551779
	GCA_000931425.2_ASM93142v2	3310674	0.444202	3088	Bacillota	Lactiplantibacillus_plantarum	0	0
	GCA_000931565.1_ASM93156v1	5292269	0.507529	5069	Pseudomonadota	Escherichia_coli	0	0
	GCA_000931575.1_ASM93157v1	1846259	0.381574	1744	Pseudomonadota	Haemophilus_influenzae	3	1.62491
	GCA_000931605.1_ASM93160v1	1846503	0.381627	1715	Pseudomonadota	Haemophilus_influenzae	3	1.62469
	GCA_000931625.1_ASM93162v1	1887620	0.382311	1796	Pseudomonadota	Haemophilus_influenzae	3	1.5893
	GCA_000932055.2_ASM93205v2	4274782	0.29039	3794	Bacillota	Clostridioides_difficile	3	0.70179
	GCA_000934305.1_ASM93430v1	1612378	0.306508	1613	Campylobacterota	Campylobacter_jejuni	3	1.86061
	GCA_000934325.3_ASM93432v3	4347648	0.656271	3997	Actinomycetota	Mycobacterium_tuberculosis	7	1.61007
	GCA_000934565.1_ASM93456v1	6143950	0.603571	5537	Pseudomonadota	Pseudomonas_simiae	0	0
	GCA_000939415.2_HGAP_assembly_of_Acinetobacter_baumannii_ORAB01	4121620	0.391036	4013	Pseudomonadota	Acinetobacter_baumannii	0	0
	GCA_000940825.1_ASM94082v1	5080102	0.639654	4697	Pseudomonadota	Xanthomonas_oryzae	3	0.590539
	GCA_000940845.1_ASM94084v1	2649166	0.673358	2305	Actinomycetota	Propionibacterium_freudenreichii	2	0.754955
	GCA_000940895.2_ASM94089v2	4667713	0.521836	4323	Pseudomonadota	Salmonella_enterica	0	0
	GCA_000940915.1_ASM94091v1	4901389	0.613585	4386	Pseudomonadota	Aeromonas_hydrophila	1	0.204024
	GCA_000940935.2_ASM94093v2	4695514	0.521828	4335	Pseudomonadota	Salmonella_enterica	0	0
	GCA_000940975.1_ASM94097v1	4565462	0.52336	4205	Pseudomonadota	Salmonella_enterica	0	0
	GCA_000941015.2_ASM94101v2	4856438	0.522001	4517	Pseudomonadota	Salmonella_enterica	0	0
	GCA_000941035.1_ASM94103v1	4915652	0.350454	4010	Spirochaetota	Leptospira_interrogans	1	0.203432
	GCA_000941635.2_ASM94163v2	5611278	0.56984	5285	Pseudomonadota	Klebsiella_variicola	1	0.178213
	GCA_000947915.1_ASM94791v1	700851	0.269122	1184	Mycoplasmatota	Metamycoplasma_hominis	0	0
	GCA_000948075.1_ASM94807v1	5016623	0.637224	4754	Pseudomonadota	Xanthomonas_oryzae	5	0.996686
	GCA_000950775.1_ASM95077v1	2911639	0.38063	2803	Bacillota	Listeria_monocytogenes	0	0
	GCA_000952915.1_9231_Abomsa_assembly_V8	1017293	0.236632	1677	Mycoplasmatota	Mycoplasma_capricolum	0	0
	GCA_000952955.1_EcRV308Chr	4585620	0.5079	4251	Pseudomonadota	Escherichia_coli	0	0
	GCA_000953035.1_NCTC1	4526576	0.508984	4621	Pseudomonadota	Shigella_flexneri	0	0
	GCA_000953095.1_BP_3921g	7161665	0.681742	5826	Pseudomonadota	Burkholderia_pseudomallei	1	0.139632
	GCA_000953235.1_ILRI181.1	1017183	0.236664	1681	Mycoplasmatota	Mycoplasma_capricolum	0	0
	GCA_000953255.1_Staphylococcus_aureus_Sa_ILRI_217	2874302	0.328798	2717	Bacillota	Staphylococcus_aureus	0	0
	GCA_000953275.1_CD630DERM	4293049	0.290815	3810	Bacillota	Clostridioides_difficile	3	0.698804
	GCA_000953375.1_F38.1	1016760	0.236659	1678	Mycoplasmatota	Mycoplasma_capricolum	0	0
	GCA_000953495.1_SINFA	4710675	0.52293	4360	Pseudomonadota	Salmonella_enterica	0	0
	GCA_000953515.1_EcHMS174Chr	4584860	0.5082	4249	Pseudomonadota	Escherichia_coli	0	0
	GCA_000953575.1_Staphylococcus_xylosus_C2a	2786686	0.32899	2613	Bacillota	Staphylococcus_xylosus	1	0.358849
	GCA_000953615.1_BS49Ch	4251652	0.434737	4248	Bacillota	Bacillus_subtilis	0	0
	GCA_000954155.1_ASM95415v1	4411216	0.656039	4222	Actinomycetota	Mycobacterium_tuberculosis	7	1.58686
	GCA_000954175.1_ASM95417v1	7045782	0.681912	5771	Pseudomonadota	Burkholderia_pseudomallei	1	0.141929
	GCA_000954195.1_ASM95419v1	1732548	0.314053	1755	Campylobacterota	Campylobacter_coli	0	0
	GCA_000958465.1_ASM95846v1	3408062	0.726018	3227	Actinomycetota	Clavibacter_michiganensis	1	0.293422
	GCA_000959125.1_ASM95912v1	7237672	0.681348	5932	Pseudomonadota	Burkholderia_pseudomallei	1	0.138166
	GCA_000959145.1_ASM95914v1	7271506	0.680884	5913	Pseudomonadota	Burkholderia_pseudomallei	1	0.137523
	GCA_000959165.1_ASM95916v1	5742341	0.684684	4909	Pseudomonadota	Burkholderia_mallei	2	0.34829
	GCA_000959185.1_ASM95918v1	7129813	0.681241	5840	Pseudomonadota	Burkholderia_pseudomallei	1	0.140256
	GCA_000959205.1_ASM95920v1	7356376	0.679749	6053	Pseudomonadota	Burkholderia_pseudomallei	1	0.135936
	GCA_000959225.1_ASM95922v1	7446569	0.679204	6166	Pseudomonadota	Burkholderia_pseudomallei	1	0.13429
	GCA_000959305.1_ASM95930v1	7042714	0.68289	5762	Pseudomonadota	Burkholderia_pseudomallei	1	0.141991
	GCA_000959345.1_ASM95934v1	7375551	0.679083	6004	Pseudomonadota	Burkholderia_pseudomallei	1	0.135583
	GCA_000959405.1_ASM95940v1	5913134	0.684844	5061	Pseudomonadota	Burkholderia_mallei	2	0.33823
	GCA_000959465.1_ASM95946v1	5686446	0.684269	4886	Pseudomonadota	Burkholderia_mallei	2	0.351714
	GCA_000959485.1_ASM95948v1	5409162	0.683479	4689	Pseudomonadota	Burkholderia_mallei	2	0.369743
	GCA_000959525.1_ASM95952v1	6322746	0.672419	5594	Pseudomonadota	Burkholderia_multivorans	3	0.474477
	GCA_000959625.1_ASM95962v1	5780439	0.685002	4931	Pseudomonadota	Burkholderia_mallei	2	0.345994
	GCA_000959705.2_ASM95970v2	4551368	0.616815	4445	Pseudomonadota	Aeromonas_caviae	1	0.219714
	GCA_000959725.1_ASM95972v1	8899459	0.676257	7487	Pseudomonadota	Burkholderia_gladioli	1	0.112366
	GCA_000961015.1_ASM96101v1	2106631	0.368826	2255	Bacillota	Lactobacillus_helveticus	0	0
	GCA_000961155.1_ASM96115v1	5222287	0.647768	4413	Pseudomonadota	Xanthomonas_citri	3	0.574461
	GCA_000961175.1_ASM96117v1	5222433	0.647762	4420	Pseudomonadota	Xanthomonas_citri	3	0.574445
	GCA_000961215.1_ASM96121v1	5222255	0.647771	4422	Pseudomonadota	Xanthomonas_citri	3	0.574464
	GCA_000961235.1_ASM96123v1	5220936	0.647786	4418	Pseudomonadota	Xanthomonas_citri	3	0.57461
	GCA_000961255.1_ASM96125v1	5222269	0.647769	4423	Pseudomonadota	Xanthomonas_citri	3	0.574463
	GCA_000961275.1_ASM96127v1	5267404	0.647141	4461	Pseudomonadota	Xanthomonas_citri	3	0.569541
	GCA_000961295.1_ASM96129v1	5223417	0.647769	4424	Pseudomonadota	Xanthomonas_citri	3	0.574337
	GCA_000961315.1_ASM96131v1	5223397	0.647771	4419	Pseudomonadota	Xanthomonas_citri	3	0.574339
	GCA_000961335.1_ASM96133v1	5223748	0.64777	4421	Pseudomonadota	Xanthomonas_citri	3	0.5743
	GCA_000961375.1_ASM96137v1	5267339	0.647143	4459	Pseudomonadota	Xanthomonas_citri	3	0.569548
	GCA_000961435.1_ASM96143v1	5398334	0.646778	4609	Pseudomonadota	Xanthomonas_citri	2	0.370485
	GCA_000962775.1_ASM96277v1	1309078	0.279567	1253	Spirochaetota	Borreliella_afzelii	0	0
	GCA_000963495.1_ASM96349v1	6136735	0.604021	5561	Pseudomonadota	Pseudomonas_simiae	0	0
	GCA_000963535.2_ASM96353v2	4731596	0.521697	4392	Pseudomonadota	Salmonella_enterica	0	0
	GCA_000963555.1_ASM96355v1	4091935	0.475127	3630	Pseudomonadota	Vibrio_cholerae	5	1.22192
	GCA_000963575.1_ASM96357v1	5107633	0.548894	4687	Pseudomonadota	Klebsiella_michiganensis	0	0
	GCA_000963635.1_ASM96363v1	2705355	0.410328	2728	Pseudomonadota	Mannheimia_haemolytica	10	3.69637
	GCA_000963645.1_ASM96364v1	4908265	0.611469	4356	Pseudomonadota	Aeromonas_hydrophila	1	0.203738
	GCA_000963675.1_ASM96367v1	2704219	0.410352	2731	Pseudomonadota	Mannheimia_haemolytica	10	3.69793
	GCA_000963815.1_ASM96381v1	4066980	0.390206	3864	Pseudomonadota	Acinetobacter_baumannii	0	0
	GCA_000963835.1_ASM96383v1	6662896	0.640121	5919	Pseudomonadota	Pseudomonas_chlororaphis	0	0
	GCA_000964565.1_ASM96456v1	3699725	0.476358	3267	Pseudomonadota	Yersinia_ruckeri	0	0
	GCA_000965785.1_ASM96578v1	5282232	0.431876	4387	Bacteroidota	Bacteroides_fragilis	4	0.757256
	GCA_000967115.1_CT1	2865850	0.287159	2846	Bacillota	Clostridium_tetani	3	1.04681
	GCA_000967135.1_CFV	1988028	0.332848	2025	Campylobacterota	Campylobacter_fetus	1	0.503011
	GCA_000967155.1_HUSEC2011CHR1	5443340	0.506504	5161	Pseudomonadota	Escherichia_coli	0	0
	GCA_000967285.1_ASM96728v1	4340116	0.65637	3984	Actinomycetota	Mycobacterium_tuberculosis	0	0
	GCA_000967305.2_ASM96730v2	4248684	0.568345	3824	Pseudomonadota	Alcaligenes_faecalis	0	0
	GCA_000967325.1_ASM96732v1	2790364	0.328431	2545	Bacillota	Staphylococcus_aureus	0	0
	GCA_000967345.1_ASM96734v1	2790366	0.328432	2554	Bacillota	Staphylococcus_aureus	0	0
	GCA_000967365.1_ASM96736v1	2792067	0.328438	2552	Bacillota	Staphylococcus_aureus	0	0
	GCA_000967385.1_ASM96738v1	2792173	0.328452	2548	Bacillota	Staphylococcus_aureus	0	0
	GCA_000967405.1_ASM96740v1	2783022	0.328221	2540	Bacillota	Staphylococcus_aureus	0	0
	GCA_000968115.1_ASM96811v1	4940199	0.472999	4531	Pseudomonadota	Yersinia_enterocolitica	0	0
	GCA_000968155.1_ASM96815v1	5655684	0.570953	5278	Pseudomonadota	Klebsiella_pneumoniae	0	0
	GCA_000968335.1_ASM96833v1	1969659	0.383052	1910	Pseudomonadota	Haemophilus_influenzae	3	1.52311
	GCA_000968415.2_ASM96841v2	6690033	0.594302	6005	Pseudomonadota	Pseudomonas_synxantha	0	0
	GCA_000968515.1_ASM96851v1	5196066	0.508036	4900	Pseudomonadota	Escherichia_coli	0	0
	GCA_000968945.1_ASM96894v1	2434569	0.533765	2161	Actinomycetota	Corynebacterium_ulcerans	1	0.41075
	GCA_000969225.1_ASM96922v1	2849811	0.328766	2636	Bacillota	Staphylococcus_aureus	0	0
	GCA_000969235.1_ASM96923v1	3928357	0.477691	3430	Pseudomonadota	Vibrio_cholerae	4	1.01824
	GCA_000969265.1_ASM96926v1	4077462	0.476866	3645	Pseudomonadota	Vibrio_cholerae	5	1.22625
	GCA_000969315.2_ASM96931v2	2532404	0.408976	2446	Pseudomonadota	Avibacterium_paragallinarum	4	1.57953
	GCA_000969685.1_ASM96968v1	5088683	0.64727	4287	Pseudomonadota	Xanthomonas_citri	3	0.589544
	GCA_000969765.1_ASM96976v1	846495	0.283449	1425	Mycoplasmatota	Mycoplasmopsis_synoviae	0	0
	GCA_000970665.2_ASM97066v2	2190105	0.404928	2065	Bacillota	Streptococcus_gordonii	0	0
	GCA_000971565.1_ASM97156v1	5668655	0.584688	5296	Pseudomonadota	Agrobacterium_tumefaciens	0	0
	GCA_000971615.1_ASM97161v1	5092643	0.50656	4760	Pseudomonadota	Escherichia_coli	0	0
	GCA_000971665.1_ASM97166v1	1861792	0.390745	1938	Bacillota	Streptococcus_thermophilus	2	1.07423
	GCA_000971925.1_ASM97192v1	4215633	0.435146	4213	Bacillota	Bacillus_subtilis	0	0
	GCA_000972685.1_ASM97268v1	3745123	0.41392	3779	Bacillota	Bacillus_altitudinis	0	0
	GCA_000972725.1_ASM97272v1	2561368	0.327164	2500	Bacillota	Staphylococcus_haemolyticus	1	0.390416
	GCA_000972745.1_ASM97274v1	5254865	0.653812	4421	Pseudomonadota	Xanthomonas_arboricola	3	0.5709
	GCA_000972805.1_ASM97280v1	2337820	0.521831	2151	Actinomycetota	Corynebacterium_pseudotuberculosis	1	0.427749
	GCA_000973485.1_ASM97348v1	3903017	0.466607	3726	Bacillota	Bacillus_velezensis	0	0
	GCA_000973525.1_ASM97352v1	2079121	0.396652	1930	Pseudomonadota	Pasteurella_multocida	0	0
	GCA_000973565.1_ASM97356v1	2271688	0.404466	2068	Pseudomonadota	Pasteurella_multocida	2	0.880403
	GCA_000973585.1_ASM97358v1	4052546	0.465525	3910	Bacillota	Bacillus_velezensis	0	0
	GCA_000973605.1_ASM97360v1	4012933	0.438416	3943	Bacillota	Bacillus_subtilis	0	0
	GCA_000973645.1_ASM97364v1	4769471	0.522289	4396	Pseudomonadota	Salmonella_enterica	0	0
	GCA_000973665.2_ASM97366v2	4488371	0.523572	4103	Pseudomonadota	Salmonella_enterica	0	0
	GCA_000973685.2_ASM97368v2	4790388	0.522611	4453	Pseudomonadota	Salmonella_enterica	0	0
	GCA_000974465.1_ASM97446v1	4604543	0.508086	4297	Pseudomonadota	Escherichia_coli	0	0
	GCA_000974505.1_ASM97450v1	4621164	0.50789	4321	Pseudomonadota	Escherichia_coli	0	0
	GCA_000974575.1_ASM97457v1	4660432	0.50777	4338	Pseudomonadota	Escherichia_coli	0	0
	GCA_000974835.2_ASM97483v2	6419376	0.669922	5669	Pseudomonadota	Burkholderia_cepacia	1	0.155778
	GCA_000974865.1_ASM97486v1	4609629	0.508045	4280	Pseudomonadota	Escherichia_coli	0	0
	GCA_000974885.1_ASM97488v1	4682086	0.507746	4344	Pseudomonadota	Escherichia_coli	0	0
	GCA_000975175.1_ASM97517v1	6865205	0.622768	6419	Actinomycetota	Rhodococcus_erythropolis	3	0.436986
	GCA_000978375.1_ASM97837v1	5349617	0.352873	5277	Bacillota	Bacillus_cereus	2	0.373859
	GCA_000978785.2_ASM97878v2	1888434	0.323009	2059	Pseudomonadota	Francisella_tularensis	0	0
	GCA_000978815.2_ASM97881v2	5750490	0.504279	5599	Pseudomonadota	Escherichia_coli	0	0
	GCA_000978845.2_ASM97884v2	5639358	0.504354	5433	Pseudomonadota	Escherichia_coli	0	0
	GCA_000981485.1_EcoliK12AG100	4638126	0.50828	4298	Pseudomonadota	Escherichia_coli	0	0
	GCA_000981785.2_ASM98178v2	4301200	0.429184	3985	Cyanobacteriota	Microcystis_aeruginosa	12	2.78992
	GCA_000981805.1_ASM98180v1	5875351	0.531398	5511	Pseudomonadota	Citrobacter_amalonaticus	0	0
	GCA_000981825.1_ASM98182v1	7497593	0.655967	7010	Pseudomonadota	Pseudomonas_aeruginosa	0	0
	GCA_000981845.1_ASM98184v1	5648826	0.567961	5269	Pseudomonadota	Klebsiella_pneumoniae	0	0
	GCA_000982695.1_ASM98269v1	1698366	0.390464	1562	Campylobacterota	Helicobacter_pylori	15	8.83202
	GCA_000982825.1_ASM98282v1	4663565	0.566415	4428	Pseudomonadota	Cronobacter_sakazakii	4	0.857713
	GCA_000986765.1_ASM98676v1	5446006	0.506258	5177	Pseudomonadota	Escherichia_coli	0	0
	GCA_000987825.1_ASM98782v1	4105955	0.462387	4009	Bacillota	Bacillus_velezensis	0	0
	GCA_000987875.1_ASM98787v1	5153435	0.507573	4907	Pseudomonadota	Escherichia_coli	0	0
	GCA_000987925.1_ASM98792v1	4837317	0.470396	4327	Pseudomonadota	Yersinia_enterocolitica	0	0
	GCA_000988345.1_ASM98834v1	4006637	0.464197	3854	Bacillota	Bacillus_velezensis	0	0
	GCA_000988395.1_ASM98839v1	6002759	0.58958	5159	Pseudomonadota	Pseudomonas_syringae	0	0
	GCA_000988465.1_ASM98846v1	4605301	0.507774	4299	Pseudomonadota	Escherichia_coli	0	0
	GCA_000988485.1_ASM98848v1	6094819	0.591619	5240	Pseudomonadota	Pseudomonas_syringae	0	0
	GCA_000988525.3_ASM98852v3	4945533	0.520103	4679	Pseudomonadota	Salmonella_enterica	0	0
	GCA_000993725.1_ASM99372v1	4759372	0.52139	4454	Pseudomonadota	Salmonella_enterica	0	0
	GCA_000993745.1_ASM99374v1	2094898	0.41108	1984	Bacillota	Streptococcus_suis	2	0.9547
	GCA_001005985.1_ASM100598v1	2918170	0.379978	2856	Bacillota	Listeria_monocytogenes	0	0
	GCA_001006005.1_ASM100600v1	6000511	0.536128	5347	Pseudomonadota	Serratia_fonticola	0	0
	GCA_001006025.1_ASM100602v1	2084058	0.369275	2337	Bacillota	Lactobacillus_helveticus	0	0
	GCA_001006525.1_ASM100652v1	5190370	0.519468	4929	Pseudomonadota	Salmonella_enterica	0	0
	GCA_001007915.1_ASM100791v1	5288947	0.505288	5104	Pseudomonadota	Escherichia_coli	0	0
	GCA_001010765.1_ASM101076v1	4721584	0.35027	3775	Spirochaetota	Leptospira_interrogans	1	0.211793
	GCA_001010995.2_ASM101099v2	2633826	0.456628	2653	Bacillota	Levilactobacillus_brevis	0	0
	GCA_001011055.2_ASM101105v2	3621131	0.573413	3196	Pseudomonadota	Edwardsiella_tarda	0	0
	GCA_001011095.1_ASM101109v1	1978364	0.330365	1907	Bacillota	Ligilactobacillus_salivarius	0	0
	GCA_001011135.1_ASM101113v1	1899252	0.322631	2034	Pseudomonadota	Francisella_tularensis	0	0
	GCA_001011675.1_ASM101167v1	3938967	0.35629	3572	Bacteroidota	Elizabethkingia_anophelis	0	0
	GCA_001014285.1_ASM101428v1	1811968	0.386296	1732	Bacillota	Streptococcus_pyogenes	1	0.551886
	GCA_001015095.1_ASM101509v1	4025326	0.438918	3962	Bacillota	Bacillus_subtilis	0	0
	GCA_001017575.1_ASM101757v1	1563032	0.29844	1569	Campylobacterota	Campylobacter_lari	0	0
	GCA_001017595.1_ASM101759v1	695214	0.274015	1144	Mycoplasmatota	Metamycoplasma_hominis	0	0
	GCA_001017615.1_ASM101761v1	2337451	0.521925	2115	Actinomycetota	Corynebacterium_pseudotuberculosis	1	0.427816
	GCA_001017635.1_ASM101763v1	6784135	0.348907	6922	Bacillota	Bacillus_thuringiensis	3	0.442208
	GCA_001018645.2_ASM101864v2	2809993	0.328351	2556	Bacillota	Staphylococcus_aureus	0	0
	GCA_001018655.2_ASM101865v2	2759287	0.327777	2501	Bacillota	Staphylococcus_aureus	0	0
	GCA_001018685.2_ASM101868v2	2811767	0.328247	2585	Bacillota	Staphylococcus_aureus	0	0
	GCA_001018725.2_ASM101872v2	2873867	0.328985	2695	Bacillota	Staphylococcus_aureus	0	0
	GCA_001018735.2_ASM101873v2	2725742	0.328464	2459	Bacillota	Staphylococcus_aureus	0	0
	GCA_001018775.2_ASM101877v2	2764708	0.329188	2529	Bacillota	Staphylococcus_aureus	0	0
	GCA_001018805.2_ASM101880v2	2799899	0.329003	2585	Bacillota	Staphylococcus_aureus	0	0
	GCA_001018835.2_ASM101883v2	2879053	0.327725	2674	Bacillota	Staphylococcus_aureus	0	0
	GCA_001018845.2_ASM101884v2	2881244	0.329012	2684	Bacillota	Staphylococcus_aureus	0	0
	GCA_001018915.2_ASM101891v2	2740361	0.328491	2491	Bacillota	Staphylococcus_aureus	0	0
	GCA_001018975.2_ASM101897v2	2861652	0.328371	2657	Bacillota	Staphylococcus_aureus	0	0
	GCA_001019125.2_ASM101912v2	2820631	0.328296	2565	Bacillota	Staphylococcus_aureus	0	0
	GCA_001019205.2_ASM101920v2	2847351	0.328709	2645	Bacillota	Staphylococcus_aureus	0	0
	GCA_001019255.2_ASM101925v2	2855468	0.328988	2648	Bacillota	Staphylococcus_aureus	0	0
	GCA_001019275.2_ASM101927v2	2729076	0.327845	2463	Bacillota	Staphylococcus_aureus	0	0
	GCA_001019305.2_ASM101930v2	2814696	0.328417	2567	Bacillota	Staphylococcus_aureus	0	0
	GCA_001019395.2_ASM101939v2	2818312	0.328607	2574	Bacillota	Staphylococcus_aureus	0	0
	GCA_001019415.2_ASM101941v2	2697471	0.328394	2427	Bacillota	Staphylococcus_aureus	0	0
	GCA_001019435.2_ASM101943v2	2878504	0.328774	2662	Bacillota	Staphylococcus_aureus	0	0
	GCA_001019485.2_ASM101948v2	2955890	0.328277	2792	Bacillota	Staphylococcus_aureus	0	0
	GCA_001019495.2_ASM101949v2	2889330	0.328614	2674	Bacillota	Staphylococcus_aureus	0	0
	GCA_001019575.2_ASM101957v2	2901406	0.328993	2718	Bacillota	Staphylococcus_aureus	0	0
	GCA_001019635.1_ASM101963v1	1915554	0.385047	1856	Bacillota	Streptococcus_pyogenes	1	0.522042
	GCA_001019645.1_ASM101964v1	5279644	0.605123	4733	Pseudomonadota	Aeromonas_hydrophila	1	0.189407
	GCA_001019675.1_ASM101967v1	1791306	0.385331	1672	Bacillota	Streptococcus_pyogenes	1	0.558252
	GCA_001019695.1_ASM101969v1	1702054	0.386182	1566	Bacillota	Streptococcus_pyogenes	1	0.587525
	GCA_001020185.2_ASM102018v2	1896976	0.383517	1819	Bacillota	Streptococcus_pyogenes	1	0.527155
	GCA_001020945.2_ASM102094v2	4622342	0.508098	4280	Pseudomonadota	Escherichia_coli	0	0
	GCA_001021595.1_ASM102159v1	5002781	0.507465	4652	Pseudomonadota	Escherichia_coli	0	0
	GCA_001021615.1_APECO18	5006568	0.506998	4667	Pseudomonadota	Escherichia_coli	0	0
	GCA_001021635.2_ASM102163v2	5318341	0.505742	4996	Pseudomonadota	Escherichia_coli	0	0
	GCA_001021855.1_ASM102185v1	4817311	0.50697	4960	Pseudomonadota	Shigella_flexneri	0	0
	GCA_001021875.1_ASM102187v1	2916552	0.328291	2735	Bacillota	Staphylococcus_aureus	0	0
	GCA_001021895.1_ASM102189v1	2864278	0.327742	2646	Bacillota	Staphylococcus_aureus	0	0
	GCA_001021915.1_ASM102191v1	4430829	0.640537	3987	Pseudomonadota	Xanthomonas_oryzae	4	0.902766
	GCA_001021935.1_ASM102193v1	4561137	0.68053	3834	Pseudomonadota	Xanthomonas_translucens	5	1.09622
	GCA_001021995.1_ASM102199v1	5138968	0.550024	4713	Pseudomonadota	Klebsiella_aerogenes	0	0
	GCA_001022015.1_ASM102201v1	5006987	0.553219	4682	Pseudomonadota	Enterobacter_hormaechei	0	0
	GCA_001022035.1_ASM102203v1	5552491	0.572626	5231	Pseudomonadota	Klebsiella_pneumoniae	0	0
	GCA_001022055.1_ASM102205v1	5004730	0.553344	4680	Pseudomonadota	Enterobacter_hormaechei	0	0
	GCA_001022075.1_ASM102207v1	5005065	0.553265	4681	Pseudomonadota	Enterobacter_hormaechei	0	0
	GCA_001022095.1_ASM102209v1	5031452	0.554821	4746	Pseudomonadota	Enterobacter_asburiae	0	0
	GCA_001022115.1_ASM102211v1	6673117	0.547242	6308	Pseudomonadota	Klebsiella_oxytoca	0	0
	GCA_001022155.1_ASM102215v1	5489397	0.51588	5245	Pseudomonadota	Citrobacter_freundii	0	0
	GCA_001022175.1_ASM102217v1	5810009	0.570787	5511	Pseudomonadota	Klebsiella_pneumoniae	0	0
	GCA_001022195.1_ASM102219v1	7227285	0.552981	6869	Pseudomonadota	Klebsiella_oxytoca	0	0
	GCA_001022235.1_ASM102223v1	5620516	0.571298	5270	Pseudomonadota	Klebsiella_pneumoniae	0	0
	GCA_001022255.1_ASM102225v1	4973529	0.553898	4652	Pseudomonadota	Enterobacter_hormaechei	0	0
	GCA_001022275.1_ASM102227v1	5390649	0.517019	5139	Pseudomonadota	Citrobacter_freundii	0	0
	GCA_001022295.1_ASM102229v1	6630537	0.547119	6263	Pseudomonadota	Klebsiella_oxytoca	0	0
	GCA_001023495.1_ASM102349v1	1950454	0.382491	1864	Bacillota	Streptococcus_pyogenes	1	0.512701
	GCA_001023535.1_ASM102353v1	6360256	0.620347	5503	Pseudomonadota	Pseudomonas_chlororaphis	0	0
	GCA_001023595.1_ASM102359v1	4009746	0.464937	3856	Bacillota	Bacillus_velezensis	0	0
	GCA_001025135.1_ASM102513v1	2211039	0.626649	1824	Actinomycetota	Bifidobacterium_bifidum	1	0.452276
	GCA_001025215.1_ASM102521v1	2313752	0.563767	1821	Actinomycetota	Bifidobacterium_pseudocatenulatum	0	0
	GCA_001026925.1_ASM102692v1	2092071	0.355157	2016	Bacillota	Streptococcus_agalactiae	1	0.477995
	GCA_001026945.2_ASM102694v2	2337990	0.521827	2119	Actinomycetota	Corynebacterium_pseudotuberculosis	1	0.427718
	GCA_001027045.1_ASM102704v1	2743559	0.327994	2533	Bacillota	Staphylococcus_aureus	0	0
	GCA_001027065.1_ASM102706v1	2897190	0.380171	2815	Bacillota	Listeria_monocytogenes	0	0
	GCA_001027085.1_ASM102708v1	2947477	0.379831	2898	Bacillota	Listeria_monocytogenes	0	0
	GCA_001027125.1_ASM102712v1	2896586	0.380502	2817	Bacillota	Listeria_monocytogenes	0	0
	GCA_001027165.1_ASM102716v1	2932501	0.380431	2807	Bacillota	Listeria_monocytogenes	0	0
	GCA_001027205.1_ASM102720v1	2947293	0.37978	2898	Bacillota	Listeria_monocytogenes	0	0
	GCA_001027225.1_ASM102722v1	4574246	0.511884	4716	Pseudomonadota	Shigella_boydii	3	0.655846
	GCA_001027245.1_ASM102724v1	2907486	0.380049	2831	Bacillota	Listeria_monocytogenes	0	0
	GCA_001028285.3_ASM102828v3	5223350	0.647776	4422	Pseudomonadota	Xanthomonas_citri	3	0.574344
	GCA_001028645.1_ASM102864v1	2503265	0.329338	2369	Bacillota	Staphylococcus_capitis	0	0
	GCA_001029125.1_ASM102912v1	4901825	0.50797	4693	Pseudomonadota	Escherichia_coli	0	0
	GCA_001029145.1_ASM102914v1	8509249	0.663758	7564	Pseudomonadota	Burkholderia_contaminans	0	0
	GCA_001029645.1_ASM102964v1	4904981	0.544619	4547	Pseudomonadota	Enterobacter_ludwigii	0	0
	GCA_001029815.1_ASM102981v1	2187672	0.516596	2035	Pseudomonadota	Neisseria_meningitidis	10	4.57107
	GCA_001029835.1_ASM102983v1	2324822	0.513672	2136	Pseudomonadota	Neisseria_meningitidis	12	5.16169
	GCA_001037985.1_ASM103798v1	4090708	0.437961	4051	Bacillota	Bacillus_subtilis	0	0
	GCA_001038645.1_ASM103864v1	4650155	0.639873	4320	Pseudomonadota	Stutzerimonas_stutzeri	0	0
	GCA_001039415.1_ASM103941v1	4501450	0.508133	4200	Pseudomonadota	Escherichia_coli	0	0
	GCA_001039495.1_ASM103949v1	3694837	0.462345	3506	Bacillota	Heyndrickxia_coagulans	2	0.541296
	GCA_001039695.2_emm89_1	1726248	0.385526	1589	Bacillota	Streptococcus_pyogenes	1	0.579291
	GCA_001042655.1_ASM104265v1	1667406	0.413634	1268	Actinomycetota	Gardnerella_vaginalis	0	0
	GCA_001042745.1_ASM104274v1	4794316	0.640834	4267	Pseudomonadota	Xanthomonas_oryzae	4	0.834321
	GCA_001042775.1_ASM104277v1	4790622	0.640766	4267	Pseudomonadota	Xanthomonas_oryzae	4	0.834965
	GCA_001042795.1_ASM104279v1	4692590	0.641405	4183	Pseudomonadota	Xanthomonas_oryzae	4	0.852408
	GCA_001042815.1_ASM104281v1	5008292	0.639246	4517	Pseudomonadota	Xanthomonas_oryzae	4	0.798675
	GCA_001042835.1_ASM104283v1	5017766	0.639203	4520	Pseudomonadota	Xanthomonas_oryzae	4	0.797168
	GCA_001042855.1_ASM104285v1	4796527	0.640815	4260	Pseudomonadota	Xanthomonas_oryzae	4	0.833937
	GCA_001042875.1_ASM104287v1	4779952	0.640766	4274	Pseudomonadota	Xanthomonas_oryzae	4	0.836828
	GCA_001043135.1_ASM104313v1	990348	0.292935	1690	Mycoplasmatota	Mycoplasmopsis_bovis	2	2.01949
	GCA_001043215.1_ASM104321v1	4745591	0.507589	4430	Pseudomonadota	Escherichia_coli	0	0
	GCA_001043255.1_ASM104325v1	4410431	0.656474	4049	Actinomycetota	Mycobacterium_tuberculosis	0	0
	GCA_001043295.1_ASM104329v1	3273110	0.572211	3102	Pseudomonadota	Brucella_abortus	2	0.61104
	GCA_001045415.1_ASM104541v1	5000494	0.456691	4652	Pseudomonadota	Vibrio_cholerae	5	0.999901
	GCA_001045685.1_ASM104568v1	6317050	0.665236	5730	Pseudomonadota	Pseudomonas_aeruginosa	0	0
	GCA_001045795.2_ASM104579v2	2865366	0.327963	2649	Bacillota	Staphylococcus_aureus	0	0
	GCA_001045995.2_ASM104599v2	2915591	0.32719	2687	Bacillota	Staphylococcus_aureus	0	0
	GCA_001046095.2_ASM104609v2	2874372	0.328186	2655	Bacillota	Staphylococcus_aureus	0	0
	GCA_001046835.1_ASM104683v1	1993967	0.388995	1956	Bacillota	Limosilactobacillus_reuteri	0	0
	GCA_001047215.2_ASM104721v2	2361125	0.521279	2105	Actinomycetota	Corynebacterium_pseudotuberculosis	0	0
	GCA_001047225.1_ASM104722v1	2232367	0.523849	2220	Pseudomonadota	Neisseria_gonorrhoeae	14	6.27137
	GCA_001047255.1_ASM104725v1	2168698	0.525892	2161	Pseudomonadota	Neisseria_gonorrhoeae	15	6.91659
	GCA_001047275.1_ASM104727v1	2173235	0.525971	2159	Pseudomonadota	Neisseria_gonorrhoeae	16	7.3623
	GCA_001047635.1_ASM104763v1	4667405	0.349899	3738	Spirochaetota	Leptospira_interrogans	1	0.214252
	GCA_001047695.1_ASM104769v1	1854727	0.380403	1858	Bacillota	Leuconostoc_mesenteroides	0	0
	GCA_001048035.2_ERL103914	4758451	0.521304	4596	Pseudomonadota	Salmonella_enterica	0	0
	GCA_001050395.1_ASM105039v1	5257136	0.640436	5191	Actinomycetota	Mycobacteroides_abscessus	2	0.380435
	GCA_001050455.1_ASM105045v1	5229799	0.382315	5264	Bacillota	Priestia_megaterium	2	0.382424
	GCA_001050915.2_ASM105091v2	7692912	0.618387	7372	Pseudomonadota	Sinorhizobium_meliloti	0	0
	GCA_001051015.2_ASM105101v2	2467698	0.599411	2087	Actinomycetota	Bifidobacterium_longum	1	0.405236
	GCA_001051055.1_ASM105105v1	5876049	0.677158	5251	Pseudomonadota	Achromobacter_xylosoxidans	0	0
	GCA_001051075.1_ASM105107v1	2152519	0.350195	2219	Bacteroidota	Riemerella_anatipestifer	2	0.929144
	GCA_001051095.1_ASM105109v1	1943415	0.38453	1884	Bacillota	Streptococcus_pyogenes	1	0.514558
	GCA_001051115.1_ASM105111v1	2160281	0.350341	2106	Bacteroidota	Riemerella_anatipestifer	3	1.38871
	GCA_001051135.1_ASM105113v1	4936576	0.506722	4611	Pseudomonadota	Escherichia_coli	0	0
	GCA_001051545.2_ASM105154v2	4882716	0.521312	4581	Pseudomonadota	Salmonella_enterica	0	0
	GCA_001051625.2_ASM105162v2	4881897	0.521324	4578	Pseudomonadota	Salmonella_enterica	0	0
	GCA_001077475.1_ASM107747v1	6368008	0.664651	5759	Pseudomonadota	Pseudomonas_aeruginosa	0	0
	GCA_001077535.2_ASM107753v2	4286205	0.286995	3856	Bacillota	Clostridioides_difficile	3	0.69992
	GCA_001077555.2_ASM107755v2	3947826	0.390575	3730	Pseudomonadota	Acinetobacter_baumannii	0	0
	GCA_001077655.1_ASM107765v1	4192280	0.389249	4005	Pseudomonadota	Acinetobacter_baumannii	0	0
	GCA_001077795.1_ASM107779v1	2184066	0.350059	2053	Bacteroidota	Riemerella_anatipestifer	2	0.915723
	GCA_001077965.2_ASM107796v2	3850058	0.392526	3657	Pseudomonadota	Acinetobacter_baumannii	0	0
	GCA_001078295.1_ASM107829v1	4859884	0.670832	4488	Pseudomonadota	Bordetella_hinzii	1	0.205766
	GCA_001078615.1_ASM107861v1	4351712	0.656387	4004	Actinomycetota	Mycobacterium_tuberculosis	7	1.60856
	GCA_001079465.2_STyphi_1553_1	4771489	0.520454	4604	Pseudomonadota	Salmonella_enterica	0	0
	GCA_001088345.2_052042_2	4786155	0.520344	4627	Pseudomonadota	Salmonella_enterica	0	0
	GCA_001095405.3_7553_6_2	2147252	0.396585	2135	Bacillota	Streptococcus_pneumoniae	3	1.39713
	GCA_001095585.2_ERL114000	4757695	0.521264	4591	Pseudomonadota	Salmonella_enterica	0	0
	GCA_001104165.2_E00_7866	4777711	0.521148	4602	Pseudomonadota	Salmonella_enterica	0	0
	GCA_001104885.3_10349_1_89_2	4784041	0.521098	4609	Pseudomonadota	Salmonella_enterica	0	0
	GCA_001106745.2_UI_2120	4765548	0.520478	4602	Pseudomonadota	Salmonella_enterica	0	0
	GCA_001118185.2_H12ESR00394_001A	4781466	0.520594	4612	Pseudomonadota	Salmonella_enterica	0	0
	GCA_001119245.2_76_1292	4761738	0.52124	4601	Pseudomonadota	Salmonella_enterica	0	0
	GCA_001121865.2_404Ty	4653627	0.522044	4474	Pseudomonadota	Salmonella_enterica	0	0
	GCA_001122625.2_10492_1_47	4797669	0.520377	4642	Pseudomonadota	Salmonella_enterica	0	0
	GCA_001127485.2_ERL041834	4800835	0.521198	4645	Pseudomonadota	Salmonella_enterica	0	0
	GCA_001135805.3_ERL072973	4782103	0.520542	4611	Pseudomonadota	Salmonella_enterica	0	0
	GCA_001148125.2_ERL024120	4636142	0.520828	4470	Pseudomonadota	Salmonella_enterica	0	0
	GCA_001148305.2_ERL082356	4793405	0.520328	4642	Pseudomonadota	Salmonella_enterica	0	0
	GCA_001157245.2_ERL12148	4915408	0.520534	4792	Pseudomonadota	Salmonella_enterica	0	0
	GCA_001163025.2_H12ESR04734_001A	4843068	0.521054	4712	Pseudomonadota	Salmonella_enterica	0	0
	GCA_001165785.2_ERL024919	4781022	0.520585	4610	Pseudomonadota	Salmonella_enterica	0	0
	GCA_001173525.2_10493_1_75	4793333	0.52036	4632	Pseudomonadota	Salmonella_enterica	0	0
	GCA_001182785.1_ASM118278v1	6403459	0.350008	6382	Bacillota	Bacillus_thuringiensis	2	0.312331
	GCA_001183645.1_ASM118364v1	4614223	0.508283	4275	Pseudomonadota	Escherichia_coli	0	0
	GCA_001183685.1_ASM118368v1	4609522	0.508236	4277	Pseudomonadota	Escherichia_coli	0	0
	GCA_001183705.3_ASM118370v3	2948297	0.327838	2751	Bacillota	Staphylococcus_aureus	0	0
	GCA_001183785.1_ASM118378v1	6198448	0.349435	6141	Bacillota	Bacillus_thuringiensis	2	0.322661
	GCA_001185215.1_ASM118521v1	4678365	0.52172	4337	Pseudomonadota	Salmonella_enterica	0	0
	GCA_001185245.1_ASM118524v1	4677830	0.521716	4337	Pseudomonadota	Salmonella_enterica	0	0
	GCA_001185665.3_ASM118566v3	5969148	0.56793	5638	Pseudomonadota	Klebsiella_pneumoniae	0	0
	GCA_001186335.1_ASM118633v1	6452803	0.598972	5870	Pseudomonadota	Pseudomonas_trivialis	0	0
	GCA_001186415.1_ASM118641v1	4911121	0.65279	4138	Pseudomonadota	Xanthomonas_campestris	4	0.814478
	GCA_001186445.1_ASM118644v1	2367956	0.520971	2130	Actinomycetota	Corynebacterium_pseudotuberculosis	1	0.422305
	GCA_001186465.1_ASM118646v1	4908383	0.653088	4148	Pseudomonadota	Xanthomonas_campestris	3	0.611199
	GCA_001187975.3_ASM118797v3	4967252	0.567629	4202	Pseudomonadota	Dickeya_fangzhongdai	2	0.402637
	GCA_001188025.2_ASM118802v2	2906671	0.380269	2813	Bacillota	Listeria_monocytogenes	0	0
	GCA_001188045.3_ASM118804v3	2935398	0.38003	2826	Bacillota	Listeria_monocytogenes	0	0
	GCA_001188185.2_ASM118818v2	5149217	0.453276	4602	Pseudomonadota	Vibrio_parahaemolyticus	3	0.582613
	GCA_001188655.1_ASM118865v1	2918502	0.381451	2858	Bacillota	Listeria_monocytogenes	0	0
	GCA_001188715.1_ASM118871v1	4738644	0.477141	4246	Pseudomonadota	Yersinia_pestis	4	0.844123
	GCA_001188755.1_ASM118875v1	4675987	0.477282	4181	Pseudomonadota	Yersinia_pestis	4	0.855434
	GCA_001188795.1_ASM118879v1	4736090	0.477097	4237	Pseudomonadota	Yersinia_pestis	4	0.844579
	GCA_001188815.1_ASM118881v1	4672740	0.475882	4196	Pseudomonadota	Yersinia_pestis	4	0.856029
	GCA_001188855.1_ASM118885v1	2435632	0.359462	2218	Bacillota	Staphylococcus_schleiferi	2	0.821142
	GCA_001188875.1_ASM118887v1	2528396	0.359397	2365	Bacillota	Staphylococcus_schleiferi	2	0.791015
	GCA_001188895.1_ASM118889v1	2419762	0.359977	2212	Bacillota	Staphylococcus_schleiferi	2	0.826528
	GCA_001188915.1_ASM118891v1	2582931	0.358448	2420	Bacillota	Staphylococcus_schleiferi	2	0.774314
	GCA_001188935.1_ASM118893v1	4736923	0.477246	4241	Pseudomonadota	Yersinia_pestis	4	0.84443
[truncated: 33,701 more rows]

## Sheet: Table S2
	Table S2: List of the 429 bacterial species studied, their average genome size, number and density (per kb) of HCADS, as well as % of the latter that classify as core and quasi-core.
	Species	# Genomes	Average GS (bp)	# HCADS' blocks	Density HCADS' blocks (per Mb)	% Core	% Quasi-core
	Achromobacter_xylosoxidans	32	6605001	0	0	0	0
	Acidimicrobiales_bacterium	17	3460168	0	0	0	0
	Acinetobacter_baumannii	796	4038727	0	0	0	0
	Acinetobacter_haemolyticus	16	3582969	0	0	0	0
	Acinetobacter_indicus	24	3188885	0	0	0	0
	Acinetobacter_johnsonii	26	3669251	0	0	0	0
	Acinetobacter_junii	15	3448318	0	0	0	0
	Acinetobacter_lwoffii	13	3483556	0	0	0	0
	Acinetobacter_nosocomialis	23	4073716	0	0	0	0
	Acinetobacter_pittii	72	4093322	0	0	0	0
	Acinetobacter_seifertii	39	4228954	0	0	0	0
	Acinetobacter_soli	11	3705163	1	0.269894	0	100
	Acinetobacter_thermotolerans	12	3223684	0	0	0	0
	Actinobacillus_equuli	25	2381981	1	0.419819	100	0
	Actinobacillus_pleuropneumoniae	43	2318569	4	1.7252	50	50
	Aeromonas_caviae	54	4745546	1	0.210724	0	100
	Aeromonas_dhakensis	23	4871013	1	0.205296	100	0
	Aeromonas_hydrophila	66	4970456	1	0.201189	0	100
	Aeromonas_media	19	4787936	1	0.208858	0	100
	Aeromonas_salmonicida	38	4877824	1	0.205009	100	0
	Aeromonas_veronii	61	4701344	1	0.212705	0	100
	Aggregatibacter_actinomycetemcomitans	24	2200096	2	0.909051	50	50
	Agrobacterium_fabrum	19	5612669	0	0	0	0
	Agrobacterium_pusense	12	5389951	0	0	0	0
	Agrobacterium_tumefaciens	65	5747125	0	0	0	0
	Akkermansia_massiliensis	10	3140330	0	0	0	0
	Akkermansia_muciniphila	67	2824708	0	0	0	0
	Alcaligenes_faecalis	17	4139370	0	0	0	0
	Alphaproteobacteria_bacterium	33	3614943	0	0	0	0
	Alteromonas_macleodii	15	4784774	2	0.417993	100	0
	Alteromonas_mediterranea	17	4615254	2	0.433346	100	0
	Apilactobacillus_kunkeei	85	1588034	0	0	0	0
	Arenicellales_bacterium	12	3066955	0	0	0	0
	Avibacterium_paragallinarum	20	2506598	3	1.19684	33.3333	66.6667
	Bacillus_altitudinis	51	3789004	0	0	0	0
	Bacillus_amyloliquefaciens	85	4007476	0	0	0	0
	Bacillus_anthracis	70	5434279	3	0.552051	66.6667	33.3333
	Bacillus_atrophaeus	16	4198310	0	0	0	0
	Bacillus_cereus	137	5681715	2	0.352006	0	100
	Bacillus_cytotoxicus	16	4279705	2	0.467322	100	0
	Bacillus_halotolerans	20	4192674	0	0	0	0
	Bacillus_licheniformis	50	4333533	0	0	0	0
	Bacillus_mycoides	46	5875920	2	0.340372	100	0
	Bacillus_paralicheniformis	31	4432442	2	0.451219	0	100
	Bacillus_paranthracis	20	5500393	2	0.36361	50	50
	Bacillus_pumilus	35	3769022	0	0	0	0
	Bacillus_safensis	33	3786580	0	0	0	0
	Bacillus_subtilis	366	4045657	0	0	0	0
	Bacillus_thuringiensis	92	6160674	2	0.32464	50	50
	Bacillus_toyonensis	12	5809785	2	0.344247	100	0
	Bacillus_velezensis	342	4038343	0	0	0	0
	Bacteroidales_bacterium	32	3998319	0	0	0	0
	Bacteroides_fragilis	73	5313609	3	0.564588	33.3333	66.6667
	Bacteroides_ovatus	18	6769137	2	0.295459	100	0
	Bacteroides_thetaiotaomicron	28	6392167	1	0.156441	0	100
	Bacteroides_xylanisolvens	11	6506415	3	0.461083	66.6667	33.3333
	Bartonella_henselae	10	1941858	2	1.02994	50	50
	Bartonella_krasnovii	14	2132228	2	0.937986	100	0
	Bdellovibrio_bacteriovorus	13	3737509	0	0	0	0
	Bifidobacterium_adolescentis	13	2219502	1	0.450552	100	0
	Bifidobacterium_animalis	34	1945889	2	1.02781	50	50
	Bifidobacterium_bifidum	15	2222326	1	0.449979	100	0
	Bifidobacterium_breve	43	2361195	0	0	0	0
	Bifidobacterium_longum	80	2462348	1	0.406116	100	0
	Bifidobacterium_pseudocatenulatum	12	2306091	0	0	0	0
	Bordetella_bronchiseptica	25	5200155	1	0.192302	100	0
	Bordetella_hinzii	16	4905861	1	0.203838	100	0
	Bordetella_holmesii	29	3695543	2	0.541192	100	0
	Bordetella_parapertussis	18	4781160	4	0.836617	25	75
	Borrelia_miyamotoi	39	1211883	0	0	0	0
	Borreliella_afzelii	34	938590	0	0	0	0
	Borreliella_bavariensis	17	1000752	0	0	0	0
	Borreliella_burgdorferi	36	1239088	0	0	0	0
	Borreliella_garinii	56	924141	0	0	0	0
	Brachyspira_hyodysenteriae	11	3074079	4	1.3012	0	100
	Brachyspira_pilosicoli	10	2588694	1	0.386295	100	0
	Bradyrhizobium_diazoefficiens	21	8937984	0	0	0	0
	Bradyrhizobium_elkanii	11	9727709	2	0.205598	50	50
	Bradyrhizobium_japonicum	17	10011380	2	0.199773	0	100
	Brucella_abortus	36	3281430	2	0.60949	100	0
	Brucella_melitensis	57	3303970	2	0.605332	50	50
	Brucella_suis	21	3320124	0	0	0	0
	Burkholderia_ambifaria	12	7412296	3	0.404733	100	0
	Burkholderia_cenocepacia	27	7768066	1	0.128732	100	0
	Burkholderia_cepacia	22	8176238	1	0.122306	0	100
	Burkholderia_contaminans	17	8610650	0	0	0	0
	Burkholderia_gladioli	16	8511971	1	0.117482	100	0
	Burkholderia_glumae	41	7025753	4	0.569334	50	50
	Burkholderia_mallei	24	5712034	2	0.350138	100	0
	Burkholderia_multivorans	41	6517575	3	0.460294	0	100
	Burkholderia_pseudomallei	119	7226047	1	0.138388	100	0
	Burkholderia_thailandensis	21	6750658	2	0.296267	100	0
	Caldifermentibacillus_hisashii	11	3954571	4	1.01149	25	75
	Campylobacter_coli	121	1775066	0	0	0	0
	Campylobacter_concisus	16	1954400	0	0	0	0
	Campylobacter_fetus	31	1903580	1	0.525326	0	100
	Campylobacter_jejuni	533	1706232	3	1.75826	0	100
	Campylobacter_lari	45	1567458	0	0	0	0
	Chryseobacterium_indologenes	12	5019387	0	0	0	0
	Citrobacter_amalonaticus	14	5045620	0	0	0	0
	Citrobacter_braakii	35	5153211	0	0	0	0
	Citrobacter_freundii	216	5313061	0	0	0	0
	Citrobacter_koseri	28	4868691	0	0	0	0
	Citrobacter_portucalensis	43	5251158	0	0	0	0
	Clavibacter_michiganensis	18	3361401	1	0.297495	100	0
	Clostridioides_difficile	187	4175344	2	0.479002	0	100
	Clostridium_beijerinckii	10	5945067	0	0	0	0
	Clostridium_botulinum	70	3943305	0	0	0	0
	Clostridium_butyricum	14	4574255	1	0.218615	100	0
	Clostridium_estertheticum	13	5118120	1	0.195384	100	0
	Clostridium_perfringens	119	3390176	0	0	0	0
	Clostridium_scindens	15	3875487	2	0.516064	100	0
	Clostridium_tetani	15	2887612	3	1.03892	66.6667	33.3333
	Corynebacterium_diphtheriae	68	2486468	0	0	0	0
	Corynebacterium_glutamicum	33	3260001	0	0	0	0
	Corynebacterium_marquesiae	10	2456028	1	0.407161	100	0
	Corynebacterium_pseudotuberculosis	81	2354249	1	0.424764	0	100
	Corynebacterium_striatum	10	2937737	2	0.680796	50	50
	Corynebacterium_tuberculostearicum	16	2510925	1	0.39826	100	0
	Corynebacterium_ulcerans	22	2501310	2	0.799581	50	50
	Coxiella_burnetii	18	2047992	1	0.488283	100	0
	Cronobacter_sakazakii	25	4539939	2	0.440535	50	50
	Curtobacterium_flaccumfaciens	19	3779726	1	0.264569	100	0
	Cutibacterium_acnes	40	2526221	1	0.395848	100	0
	Cutibacterium_avidum	10	2627512	2	0.761176	100	0
	Dehalococcoides_mccartyi	28	1406682	0	0	0	0
	Dehalococcoidia_bacterium	63	3180416	0	0	0	0
	Deinococcus_radiodurans	13	3262987	5	1.53234	100	0
	Dickeya_fangzhongdai	13	5085279	2	0.393292	50	50
	Dickeya_zeae	14	4735256	0	0	0	0
	Dolosigranulum_pigrum	15	1945875	0	0	0	0
	Ectopseudomonas_mendocina	12	5166292	0	0	0	0
	Edwardsiella_anguillarum	15	4159610	3	0.721221	33.3333	66.6667
	Edwardsiella_ictaluri	64	3851265	4	1.03862	75	25
	Edwardsiella_piscicida	38	3846551	0	0	0	0
	Edwardsiella_tarda	48	3797751	0	0	0	0
	Eggerthella_lenta	12	3487457	2	0.573484	100	0
	Elizabethkingia_anophelis	48	4094687	0	0	0	0
	Enterobacter_asburiae	58	4946731	0	0	0	0
	Enterobacter_bugandensis	19	4822553	0	0	0	0
	Enterobacter_cloacae	118	5125526	0	0	0	0
	Enterobacter_cloacae_complex_sp.	14	5066255	0	0	0	0
	Enterobacter_hormaechei	368	5065101	0	0	0	0
	Enterobacter_kobei	31	5062521	0	0	0	0
	Enterobacter_ludwigii	37	4915906	0	0	0	0
	Enterobacter_roggenkampii	52	4980616	0	0	0	0
	Enterococcus_casseliflavus	15	3575144	0	0	0	0
	Enterococcus_cecorum	21	2495413	0	0	0	0
	Enterococcus_faecalis	601	2999478	0	0	0	0
	Enterococcus_faecium	714	3051156	0	0	0	0
	Enterococcus_gallinarum	10	3420475	0	0	0	0
	Enterococcus_hirae	28	2858416	1	0.349844	100	0
	Enterococcus_lactis	14	2806340	0	0	0	0
	Erwinia_amylovora	18	3828263	7	1.82851	100	0
	Erwinia_aphidicola	86	4580631	4	0.873242	50	50
	Erysipelothrix_rhusiopathiae	15	1822848	0	0	0	0
	Escherichia_albertii	81	4975304	0	0	0	0
	Escherichia_coli	5431	5162426	0	0	0	0
	Escherichia_fergusonii	59	4844812	1	0.206406	0	100
	Escherichia_marmotae	14	4896190	2	0.408481	100	0
	Faecalibacterium_prausnitzii	18	2918463	1	0.342646	100	0
	Flavobacterium_psychrophilum	35	2870795	4	1.39334	0	100
	Francisella_tularensis	51	1899924	0	0	0	0
	Fusobacterium_animalis	48	2414915	0	0	0	0
	Fusobacterium_nucleatum	66	2233903	0	0	0	0
	Fusobacterium_polymorphum	33	2520285	0	0	0	0
	Fusobacterium_pseudoperiodonticum	10	2378088	0	0	0	0
	Fusobacterium_vincentii	15	2135274	0	0	0	0
	Gammaproteobacteria_bacterium	23	3107473	0	0	0	0
	Gardnerella_vaginalis	15	1661360	0	0	0	0
	Geobacillus_stearothermophilus	10	3489816	2	0.573096	50	50
	Glaesserella_parasuis	44	2348808	5	2.12874	40	60
	Haemophilus_ducreyi	10	1683717	0	0	0	0
	Haemophilus_influenzae	136	1896099	2	1.0548	50	50
	Haemophilus_parainfluenzae	13	2050970	1	0.487574	100	0
	Helicobacter_cinaedi	10	2152308	1	0.464618	0	100
	Helicobacter_pylori	1346	1630840	4	2.45272	25	75
	Heyndrickxia_coagulans	20	3461566	2	0.577773	0	100
	Histophilus_somni	27	2128011	2	0.939845	100	0
	Kitasatospora_papulosa	12	7673426	2	0.26064	100	0
	Klebsiella_aerogenes	78	5338512	0	0	0	0
	Klebsiella_grimontii	21	6211885	0	0	0	0
	Klebsiella_michiganensis	75	6301117	0	0	0	0
	Klebsiella_oxytoca	71	6225159	0	0	0	0
	Klebsiella_pneumoniae	3353	5653421	0	0	0	0
	Klebsiella_quasipneumoniae	138	5557200	0	0	0	0
	Klebsiella_variicola	166	5739334	1	0.174236	0	100
	Lachnospiraceae_bacterium	15	3833693	0	0	0	0
	Lacticaseibacillus_paracasei	92	3099937	1	0.322587	0	100
	Lacticaseibacillus_rhamnosus	56	2992762	2	0.668279	50	50
	Lactiplantibacillus_pentosus	14	3726680	1	0.268335	100	0
	Lactiplantibacillus_plantarum	296	3314437	0	0	0	0
	Lactobacillus_acidophilus	17	2013987	1	0.496528	0	100
	Lactobacillus_crispatus	27	2352276	1	0.42512	100	0
	Lactobacillus_delbrueckii	61	1906155	1	0.524616	100	0
	Lactobacillus_gasseri	23	1997731	1	0.500568	100	0
	Lactobacillus_helveticus	27	2122558	0	0	0	0
	Lactobacillus_iners	12	1369049	1	0.730434	100	0
	Lactobacillus_johnsonii	22	1988089	1	0.502996	100	0
	Lactococcus_cremoris	42	2573013	0	0	0	0
	Lactococcus_formosensis	10	2107248	0	0	0	0
	Lactococcus_garvieae	29	2097548	0	0	0	0
	Lactococcus_lactis	97	2573344	0	0	0	0
	Lactococcus_petauri	22	2141019	0	0	0	0
	Latilactobacillus_curvatus	31	1993600	0	0	0	0
	Latilactobacillus_sakei	38	2024726	0	0	0	0
	Leclercia_adecarboxylata	22	5077779	0	0	0	0
	Legionella_pneumophila	106	3464210	1	0.288666	100	0
	Leptospira_borgpetersenii	14	3940479	3	0.761329	100	0
	Leptospira_interrogans	41	4881739	1	0.204845	100	0
	Leptospira_noguchii	10	4869009	3	0.616142	33.3333	66.6667
	Leuconostoc_mesenteroides	39	2026853	0	0	0	0
	Levilactobacillus_brevis	39	2570463	0	0	0	0
	Ligilactobacillus_murinus	10	2348673	0	0	0	0
	Ligilactobacillus_salivarius	37	2113496	0	0	0	0
	Limosilactobacillus_fermentum	67	2112591	0	0	0	0
	Limosilactobacillus_reuteri	46	2168929	0	0	0	0
	Listeria_innocua	19	2915847	0	0	0	0
	Listeria_monocytogenes	355	2977241	0	0	0	0
	Macrococcoides_canis	14	2334948	0	0	0	0
	Macrococcoides_caseolyticum	10	2227723	0	0	0	0
	Mammaliicoccus_sciuri	41	2850696	0	0	0	0
	Mannheimia_haemolytica	113	2665296	9	3.37674	22.2222	77.7778
	Mediterraneibacter_gnavus	46	3469875	2	0.57639	100	0
	Mesomycoplasma_hyopneumoniae	20	915186	0	0	0	0
	Mesomycoplasma_hyorhinis	14	843143	0	0	0	0
	Mesomycoplasma_ovipneumoniae	55	1076493	1	0.928942	0	100
	Metamycoplasma_hominis	18	711110	0	0	0	0
	Methylorubrum_extorquens	10	5918408	1	0.168964	100	0
	Micrococcus_luteus	22	2545060	0	0	0	0
	Microcystis_aeruginosa	14	5164697	3	0.580867	66.6667	33.3333
	Moraxella_bovis	34	2788810	10	3.58576	70	30
	Moraxella_catarrhalis	11	1923666	5	2.5992	60	40
	Moraxella_osloensis	12	2750287	0	0	0	0
	Morganella_morganii	79	4073700	1	0.245477	0	100
	Mycobacterium_avium	52	5095948	2	0.392469	50	50
	Mycobacterium_intracellulare	40	5740709	2	0.348389	100	0
	Mycobacterium_paraintracellulare	10	5519881	2	0.362327	100	0
	Mycobacterium_tuberculosis	417	4398262	6	1.36418	0	100
	Mycobacteroides_abscessus	73	5091303	2	0.392827	50	50
	Mycoplasma_capricolum	27	1020393	0	0	0	0
	Mycoplasma_feriruminatoris	11	1032450	1	0.96857	100	0
	Mycoplasma_mycoides	49	1098517	1	0.910318	0	100
	Mycoplasmoides_gallisepticum	25	980215	1	1.02018	0	100
	Mycoplasmopsis_agalactiae	10	887346	0	0	0	0
	Mycoplasmopsis_bovis	78	1052765	1	0.94988	0	100
	Mycoplasmopsis_felis	10	922213	0	0	0	0
	Mycoplasmopsis_synoviae	25	804768	0	0	0	0
	Neisseria_gonorrhoeae	178	2224832	8	3.59578	50	50
	Neisseria_meningitidis	119	2197814	3	1.36499	33.3333	66.6667
	Oenococcus_oeni	10	1862464	0	0	0	0
	Oscillospiraceae_bacterium	19	3128972	0	0	0	0
	Paenibacillus_larvae	12	4428226	1	0.225824	0	100
	Paenibacillus_polymyxa	39	5856205	1	0.170759	0	100
	Pantoea_agglomerans	41	5001338	0	0	0	0
	Pantoea_ananatis	18	4932809	1	0.202724	100	0
	Pantoea_dispersa	11	4875955	1	0.205088	100	0
	Parabacteroides_distasonis	31	5220226	2	0.383125	100	0
	Paracidovorax_citrulli	11	5146046	6	1.16594	66.6667	33.3333
	Paracoccaceae_bacterium	13	3975456	0	0	0	0
	Parvimonas_micra	10	1655571	0	0	0	0
	Pasteurella_multocida	156	2357562	2	0.848334	0	100
	Pectobacterium_aroidearum	13	4956538	0	0	0	0
	Pectobacterium_brasiliense	22	4931650	0	0	0	0
	Pectobacterium_carotovorum	16	4874680	0	0	0	0
	Pectobacterium_parmentieri	15	5030353	3	0.59638	66.6667	33.3333
	Pectobacterium_versatile	10	5000905	1	0.199964	100	0
	Pediococcus_acidilactici	37	2035469	1	0.491287	100	0
	Pediococcus_pentosaceus	39	1838443	0	0	0	0
	Peribacillus_frigoritolerans	18	5645963	0	0	0	0
	Phaeobacter_inhibens	38	4295614	1	0.232796	100	0
	Phocaeicola_dorei	12	5539551	3	0.54156	100	0
	Phocaeicola_vulgatus	13	5204566	3	0.576417	66.6667	33.3333
	Photobacterium_damselae	28	4631333	3	0.647762	100	0
	Piscirickettsia_salmonis	63	3486566	1	0.286815	100	0
	Polynucleobacter_paneuropaeus	33	1732210	0	0	0	0
	Porphyromonas_gingivalis	29	2396163	1	0.417334	100	0
	Prescottella_equi	22	5290406	3	0.567064	100	0
	Prevotella_intermedia	14	2813780	2	0.710788	100	0
	Prevotella_melaninogenica	13	3281449	1	0.304743	100	0
	Priestia_aryabhattai	18	5451272	2	0.366887	0	100
	Priestia_megaterium	55	5597648	2	0.357293	0	100
	Prochlorococcus_marinus	30	1865271	0	0	0	0
	Prolixibacteraceae_bacterium	11	5501549	0	0	0	0
	Propionibacterium_freudenreichii	21	2634412	2	0.759183	100	0
	Proteus_mirabilis	147	4095735	1	0.244156	0	100
	Proteus_terrae	17	4127832	0	0	0	0
	Proteus_vulgaris	15	4195095	0	0	0	0
	Providencia_alcalifaciens	11	4176784	1	0.239419	100	0
	Providencia_rettgeri	42	4585057	1	0.2181	0	100
	Providencia_stuartii	26	4560090	2	0.438588	0	100
	Pseudomonadales_bacterium	20	4610332	0	0	0	0
	Pseudomonas_aeruginosa	998	6753341	0	0	0	0
	Pseudomonas_amygdali	14	6413567	0	0	0	0
	Pseudomonas_asiatica	13	5921596	0	0	0	0
	Pseudomonas_brassicacearum	10	6779215	0	0	0	0
	Pseudomonas_chlororaphis	77	6908378	0	0	0	0
	Pseudomonas_fluorescens	37	6442469	0	0	0	0
	Pseudomonas_fulva	12	5272769	0	0	0	0
	Pseudomonas_monteilii	15	5953838	0	0	0	0
	Pseudomonas_poae	28	5727506	0	0	0	0
	Pseudomonas_protegens	23	6920363	1	0.144501	0	100
	Pseudomonas_putida	83	6186770	0	0	0	0
	Pseudomonas_simiae	10	6186489	0	0	0	0
	Pseudomonas_synxantha	10	6485817	0	0	0	0
	Pseudomonas_syringae	64	6234254	0	0	0	0
	Pseudomonas_trivialis	26	5523795	2	0.36207	0	100
	Pseudosulfitobacter_pseudonitzschiae	36	4907304	2	0.407556	0	100
	Ralstonia_pseudosolanacearum	36	5820816	3	0.515392	33.3333	66.6667
	Ralstonia_solanacearum	95	5736103	3	0.523003	0	100
	Ralstonia_syzygii	10	5328031	1	0.187687	0	100
	Raoultella_ornithinolytica	47	5781501	0	0	0	0
	Raoultella_planticola	22	5885823	0	0	0	0
	Rhizobium_leguminosarum	35	7632710	0	0	0	0
	Rhizobium_phaseoli	12	6747934	2	0.296387	100	0
	Rhizobium_ruizarguesonis	10	7877985	0	0	0	0
	Rhodococcus_erythropolis	12	6787513	3	0.441988	100	0
	Rhodococcus_opacus	11	9263650	2	0.215898	0	100
	Rhodococcus_pyridinivorans	15	5483415	2	0.364736	100	0
	Rhodococcus_qingshengii	17	6815515	3	0.440172	100	0
	Rhodopseudomonas_palustris	18	5345598	0	0	0	0
	Rhodothermales_bacterium	10	3592379	0	0	0	0
	Riemerella_anatipestifer	51	2246880	2	0.890123	50	50
	Roseomonas_mucosa	10	5068931	1	0.19728	0	100
	Salmonella_enterica	2258	4904915	0	0	0	0
	Serratia_fonticola	10	5906740	0	0	0	0
	Serratia_marcescens	200	5284106	0	0	0	0
	Serratia_plymuthica	19	5463208	0	0	0	0
	Serratia_rubidaea	10	4990962	0	0	0	0
	Serratia_ureilytica	19	5077564	0	0	0	0
	Shewanella_algae	26	4927123	2	0.405916	100	0
	Shewanella_baltica	15	5246805	2	0.381184	100	0
	Shigella_boydii	21	4809742	2	0.415823	50	50
	Shigella_dysenteriae	35	4808403	1	0.207969	0	100
	Shigella_flexneri	124	4871054	0	0	0	0
	Shigella_sonnei	63	5018565	5	0.996301	20	80
	Shouchella_clausii	10	4234969	0	0	0	0
	Sinorhizobium_medicae	13	7356026	0	0	0	0
	Sinorhizobium_meliloti	47	7066098	0	0	0	0
	Snodgrassella_alvi	23	2408712	0	0	0	0
	Spirochaetia_bacterium	10	4739221	0	0	0	0
	Spiroplasma_citri	11	1798171	1	0.556121	0	100
	Staphylococcus_argenteus	15	2787756	2	0.717423	100	0
	Staphylococcus_aureus	1994	2852857	0	0	0	0
	Staphylococcus_capitis	41	2534363	0	0	0	0
	Staphylococcus_carnosus	10	2623134	3	1.14367	100	0
	Staphylococcus_delphini	12	2731251	2	0.732265	100	0
	Staphylococcus_epidermidis	231	2562648	0	0	0	0
	Staphylococcus_equorum	15	2840055	1	0.352106	100	0
	Staphylococcus_haemolyticus	39	2540228	1	0.393665	0	100
	Staphylococcus_hominis	19	2299223	2	0.869859	100	0
	Staphylococcus_hyicus	12	2585487	1	0.386774	100	0
	Staphylococcus_lugdunensis	27	2637588	1	0.379134	100	0
	Staphylococcus_pseudintermedius	140	2647581	1	0.377703	100	0
	Staphylococcus_saprophyticus	20	2639484	1	0.378862	100	0
	Staphylococcus_schleiferi	10	2520518	2	0.793488	50	50
	Staphylococcus_simulans	18	2731026	0	0	0	0
	Staphylococcus_warneri	17	2553670	1	0.391593	100	0
	Staphylococcus_xylosus	15	2871998	1	0.34819	100	0
	Stenotrophomonas_maltophilia	94	4684822	0	0	0	0
	Streptococcus_agalactiae	196	2068925	1	0.483343	0	100
	Streptococcus_anginosus	24	2026324	0	0	0	0
	Streptococcus_dysgalactiae	132	2177132	2	0.91864	0	100
	Streptococcus_equi	43	2155253	0	0	0	0
	Streptococcus_gordonii	10	2195358	0	0	0	0
	Streptococcus_iniae	27	2128627	2	0.939573	50	50
	Streptococcus_mitis	15	2066496	0	0	0	0
	Streptococcus_mutans	22	2041354	2	0.979742	0	100
	Streptococcus_oralis	19	1960549	0	0	0	0
	Streptococcus_parasuis	15	2057409	0	0	0	0
	Streptococcus_parauberis	19	2076114	0	0	0	0
	Streptococcus_pneumoniae	218	2113504	2	0.946296	50	50
	Streptococcus_pyogenes	311	1849403	1	0.540715	0	100
	Streptococcus_salivarius	33	2217365	0	0	0	0
	Streptococcus_suis	148	2203555	2	0.907624	0	100
	Streptococcus_thermophilus	120	1854497	1	0.53923	0	100
	Streptomyces_albidoflavus	33	7100981	0	0	0	0
	Streptomyces_anulatus	34	8947618	0	0	0	0
	Streptomyces_canus	21	10985795	0	0	0	0
	Streptomyces_cellulosae	16	7701490	1	0.129845	100	0
	Streptomyces_clavuligerus	16	7899927	10	1.26583	100	0
	Streptomyces_longwoodensis	10	8418627	2	0.237568	100	0
	Streptomyces_microflavus	11	8347486	1	0.119797	100	0
	Streptomyces_phaeochromogenes	10	11811650	1	0.0846622	100	0
	Streptomyces_venezuelae	12	8351802	0	0	0	0
	Streptomyces_virginiae	12	9060191	1	0.110373	0	100
	Stutzerimonas_stutzeri	37	4722554	0	0	0	0
	Sulfitobacter_pontiacus	11	3622652	0	0	0	0
	Synechococcus_elongatus	13	2796989	0	0	0	0
	Taylorella_equigenitalis	23	1686189	0	0	0	0
	Tenacibaculum_maritimum	23	3425176	1	0.291956	100	0
	Thermodesulfobacteriota_bacterium	10	3232899	0	0	0	0
	Thermus_thermophilus	33	2226318	1	0.449172	0	100
	Tistrella_mobilis	11	6425349	4	0.622534	75	25
	Treponema_denticola	14	2804500	0	0	0	0
	Trueperella_pyogenes	50	2294821	1	0.435764	0	100
	Ureaplasma_parvum	10	735164	0	0	0	0
	Vagococcus_lutrae	10	2053275	1	0.487027	100	0
	Variovorax_paradoxus	10	7036379	0	0	0	0
	Vibrio_alginolyticus	49	5349076	3	0.560845	0	100
	Vibrio_anguillarum	17	4240131	3	0.707525	100	0
	Vibrio_campbellii	23	5776395	3	0.519355	66.6667	33.3333
	Vibrio_cholerae	155	4104568	4	0.974524	25	75
	Vibrio_cyclitrophicus	41	5187061	2	0.385575	50	50
	Vibrio_fluvialis	20	4825721	3	0.621669	100	0
	Vibrio_furnissii	12	5040617	3	0.595165	100	0
	Vibrio_harveyi	33	5991503	2	0.333806	100	0
	Vibrio_natriegens	10	5112708	3	0.586773	66.6667	33.3333
	Vibrio_parahaemolyticus	130	5327345	3	0.563132	0	100
	Vibrio_vulnificus	32	5157679	4	0.775543	100	0
	Vulcanimicrobiota_bacterium	13	3164335	0	0	0	0
	Weissella_cibaria	16	2462857	0	0	0	0
	Xanthomonas_arboricola	37	5140764	3	0.583571	100	0
	Xanthomonas_axonopodis	21	5087377	0	0	0	0
	Xanthomonas_campestris	182	5053420	3	0.593657	0	100
	Xanthomonas_citri	104	5275986	3	0.568614	0	100
	Xanthomonas_euvesicatoria	14	5247049	3	0.57175	100	0
	Xanthomonas_hortorum	24	5476357	4	0.730413	50	50
	Xanthomonas_oryzae	159	4926131	4	0.811996	0	100
	Xanthomonas_phaseoli	19	5227101	2	0.382621	100	0
	Xanthomonas_sacchari	10	4940346	0	0	0	0
	Xanthomonas_translucens	33	4655151	5	1.07408	40	60
	Xylella_fastidiosa	65	2622372	4	1.52534	25	75
	Yersinia_enterocolitica	30	4690827	0	0	0	0
	Yersinia_intermedia	10	4901776	0	0	0	0
	Yersinia_pestis	90	4750908	4	0.841944	25	75
	Yersinia_pseudotuberculosis	33	4817685	2	0.415137	50	50
	Yersinia_ruckeri	35	3810804	0	0	0	0
	Zymomonas_mobilis	16	2150956	1	0.46491	0	100

## Sheet: Table S3
	Table S3: Details on family, sub-family, and composition of core / quasi-core HCADS per bacterial species.
	Species	Family	Sub-family	Core / Quasi-core	ID blocks
	Actinobacillus__equuli	dGTPase	dGTPase	Core	block1
	Actinobacillus__pleuropneumoniae	Cas	CAS_Class1_Subtype_I_F	Core	block2
	Actinobacillus__pleuropneumoniae	dGTPase	dGTPase	Core	block3
	Aeromonas__dhakensis	Belisama	Belisama	Core	block4
	Aeromonas__salmonicida	Belisama	Belisama	Core	block5
	Aggregatibacter__actinomycetemcomitans	dGTPase	dGTPase	Core	block6
	Alteromonas__macleodii	Belisama	Belisama	Core	block7
	Alteromonas__macleodii	dGTPase	dGTPase	Core	block8
	Alteromonas__mediterranea	Belisama	Belisama	Core	block9
	Alteromonas__mediterranea	dGTPase	dGTPase	Core	block10
	Avibacterium__paragallinarum	dGTPase	dGTPase	Core	block11
	Bacillus__anthracis	CoCoNut	Pseudo_CoCoNut	Core	block12
	Bacillus__anthracis	gcu233	gcu233	Core	block13
	Bacillus__cytotoxicus	Cas	CAS_Class1_Subtype_I_B	Core	block14
	Bacillus__cytotoxicus	CoCoNut	Pseudo_CoCoNut	Core	block15
	Bacillus__mycoides	CoCoNut	Pseudo_CoCoNut	Core	block16
	Bacillus__mycoides	gcu233	gcu233	Core	block17
	Bacillus__paranthracis	gcu233	gcu233	Core	block18
	Bacillus__thuringiensis	gcu233	gcu233	Core	block19
	Bacillus__toyonensis	CoCoNut	Pseudo_CoCoNut	Core	block20
	Bacillus__toyonensis	gcu233	gcu233	Core	block21
	Bacteroides__fragilis	Paris	PARIS_II	Core	block22
	Bacteroides__ovatus	Paris	PARIS_II	Core	block23
	Bacteroides__ovatus	Prometheus	Prometheus	Core	block24
	Bacteroides__xylanisolvens	Paris	PARIS_II	Core	block25
	Bacteroides__xylanisolvens	Prometheus	Prometheus	Core	block26
	Bartonella__henselae	MazEF	MazEF	Core	block27
	Bartonella__krasnovii	RM	RM_Type_IIG	Core	block28
	Bartonella__krasnovii	RM	RM_Type_III	Core	block29
	Bifidobacterium__adolescentis	Wadjet	Wadjet_I	Core	block30
	Bifidobacterium__animalis	Wadjet	Wadjet_I	Core	block31
	Bifidobacterium__bifidum	Wadjet	Wadjet_I	Core	block32
	Bifidobacterium__longum	Wadjet	Wadjet_I	Core	block33
	Bordetella__bronchiseptica	Zorya	Zorya_TypeIII	Core	block34
	Bordetella__hinzii	Zorya	Zorya_TypeIII	Core	block35
	Bordetella__holmesii	AbiE	AbiE	Core	block36
	Bordetella__holmesii	SoFIC	SoFic	Core	block37
	Bordetella__parapertussis	SanaTA	SanaTA	Core	block38
	Brachyspira__pilosicoli	RM	RM_Type_II	Core	block39
	Bradyrhizobium__elkanii	AbiE	AbiE	Core	block40
	Brucella__abortus	AbiH	AbiH	Core	block41
	Brucella__abortus	RM	RM_Type_I	Core	block42
	Brucella__melitensis	AbiH	AbiH	Core	block43
	Burkholderia__ambifaria	AbiE	AbiE	Core	block44
	Burkholderia__ambifaria	RM	RM_Type_III	Core	block45
	Burkholderia__ambifaria	Zorya	Zorya_TypeIII	Core	block46
	Burkholderia__cenocepacia	RM	RM_Type_III	Core	block47
	Burkholderia__gladioli	RM	RM_Type_III	Core	block48
	Burkholderia__glumae	MazEF	MazEF	Core	block49
	Burkholderia__glumae	RM	RM_Type_III	Core	block50
	Burkholderia__mallei	RM	RM_Type_III	Core	block51
	Burkholderia__mallei	Zorya	Zorya_TypeIII	Core	block52
	Burkholderia__pseudomallei	RM	RM_Type_III	Core	block53
	Burkholderia__thailandensis	RM	RM_Type_III	Core	block54
	Burkholderia__thailandensis	Zorya	Zorya_TypeIII	Core	block55
	Caldifermentibacillus__hisashii	MazEF	MazEF	Core	block56
	Clavibacter__michiganensis	PD_Lambda_1	PD_Lambda_1	Core	block57
	Clostridium__butyricum	Eleos	Eleos	Core	block58
	Clostridium__estertheticum	Wadjet	Wadjet_III	Core	block59
	Clostridium__scindens	Cas	CAS_Class1_Subtype_I_C	Core	block60
	Clostridium__scindens	Wadjet	Wadjet_I	Core	block61
	Clostridium__tetani	Retron	Retron_XIII	Core	block62
	Clostridium__tetani	RM	RM_Type_IV_1	Core	block63
	Corynebacterium__marquesiae	RM	RM_Type_II	Core	block64
	Corynebacterium__striatum	RM	RM_Type_II	Core	block65
	Corynebacterium__tuberculostearicum	RM	RM_Type_II	Core	block66
	Corynebacterium__ulcerans	Cas	CAS_Class1_Subtype_I_E	Core	block67
	Coxiella__burnetii	Cas	CAS_Class1_Subtype_I_F	Core	block68
	Cronobacter__sakazakii	Mok_Hok_Sok	Mok_Hok_Sok	Core	block69
	Curtobacterium__flaccumfaciens	Wadjet	Wadjet_I	Core	block70
	Cutibacterium__acnes	VP1851	VP1851	Core	block71
	Cutibacterium__avidum	SoFIC	SoFic	Core	block72
	Cutibacterium__avidum	VP1851	VP1851	Core	block73
	Deinococcus__radiodurans	dGTPase	dGTPase	Core	block74
	Deinococcus__radiodurans	MazEF	MazEF	Core	block75
	Deinococcus__radiodurans	PD_T4_3	PD_T4_3	Core	block76
	Deinococcus__radiodurans	RM	RM_Type_IIG	Core	block77
	Deinococcus__radiodurans	RM	RM_Type_IV	Core	block78
	Dickeya__fangzhongdai	Cas	CAS_Class1_Subtype_I_E	Core	block79
	Edwardsiella__anguillarum	Cas	CAS_Class1_Subtype_I_E	Core	block80
	Edwardsiella__ictaluri	DS_17	DS_17	Core	block81
	Edwardsiella__ictaluri	RM	RM_Type_I	Core	block82
	Edwardsiella__ictaluri	RM	RM_Type_IV	Core	block83
	Eggerthella__lenta	AbiE	AbiE	Core	block84
	Eggerthella__lenta	RM	RM_Type_I	Core	block85
	Enterococcus__hirae	Cas	CAS_Class2_Subtype_II_A	Core	block86
	Erwinia__amylovora	Cas	CAS_Class1_Subtype_I_E	Core	block87
	Erwinia__amylovora	Dnd	Dnd_ABCDEFGH	Core	block88
	Erwinia__amylovora	Mok_Hok_Sok	Mok_Hok_Sok	Core	block89
	Erwinia__amylovora	Prometheus	Prometheus	Core	block90
	Erwinia__amylovora	RM	RM_Type_II	Core	block91
	Erwinia__amylovora	RM	RM_Type_III	Core	block92
	Erwinia__amylovora	RM	RM_Type_IV	Core	block93
	Erwinia__aphidicola	Cas	CAS_Class1_Subtype_I_F	Core	block94
	Erwinia__aphidicola	Mok_Hok_Sok	Mok_Hok_Sok	Core	block95
	Escherichia__marmotae	Cas	CAS_Class1_Subtype_I_F	Core	block96
	Escherichia__marmotae	Zorya	Zorya_TypeI	Core	block97
	Faecalibacterium__prausnitzii	Wadjet	Wadjet_I	Core	block98
	Geobacillus__stearothermophilus	MazEF	MazEF	Core	block99
	Glaesserella__parasuis	dGTPase	dGTPase	Core	block100
	Glaesserella__parasuis	MazEF	MazEF	Core	block101
	Haemophilus__influenzae	dGTPase	dGTPase	Core	block102
	Haemophilus__parainfluenzae	dGTPase	dGTPase	Core	block103
	Helicobacter__pylori	RM	RM_Type_II	Core	block104
	Histophilus__somni	dGTPase	dGTPase	Core	block105
	Histophilus__somni	RM	RM_Type_IIG	Core	block106
	Kitasatospora__papulosa	Ceres	Ceres	Core	block107
	Kitasatospora__papulosa	Oshun	Oshun	Core	block108
	Lacticaseibacillus__rhamnosus	RosmerTA	RosmerTA	Core	block109
	Lactiplantibacillus__pentosus	Cas	CAS_Class1_Subtype_I_E	Core	block110
	Lactobacillus__crispatus	Shango	Shango	Core	block111
	Lactobacillus__delbrueckii	Shango	Shango	Core	block112
	Lactobacillus__gasseri	Shango	Shango	Core	block113
	Lactobacillus__iners	RM	RM_Type_II	Core	block114
	Lactobacillus__johnsonii	Shango	Shango	Core	block115
	Legionella__pneumophila	dGTPase	dGTPase	Core	block116
	Leptospira__borgpetersenii	Cas	CAS_Class1_Subtype_I_E	Core	block117
	Leptospira__borgpetersenii	MazEF	MazEF	Core	block118
	Leptospira__borgpetersenii	PrrC	PrrC	Core	block119
	Leptospira__interrogans	Cas	CAS_Class1_Subtype_I_C	Core	block120
	Leptospira__noguchii	Cas	CAS_Class1_Subtype_I_C	Core	block121
	Mannheimia__haemolytica	Cas	CAS_Class1_Subtype_I_C	Core	block122
	Mannheimia__haemolytica	RM	RM_Type_III	Core	block123
	Mediterraneibacter__gnavus	Wadjet	Wadjet_I	Core	block124
	Mediterraneibacter__gnavus	Wadjet	Wadjet_II	Core	block125
	Methylorubrum__extorquens	Wadjet	Wadjet_I	Core	block126
	Microcystis__aeruginosa	RM	RM_Type_II	Core	block127
	Microcystis__aeruginosa	RM	RM_Type_IIG	Core	block128
	Moraxella__bovis	Cas	CAS_Class2_Subtype_V_A	Core	block129
	Moraxella__bovis	PrrC	PrrC	Core	block130
	Moraxella__bovis	PsyrTA	PsyrTA	Core	block131
	Moraxella__bovis	RM	RM_Type_II	Core	block132
	Moraxella__bovis	RM	RM_Type_IIG	Core	block133
	Moraxella__bovis	RM	RM_Type_III	Core	block134
	Moraxella__bovis	SoFIC	SoFic	Core	block135
	Moraxella__catarrhalis	RM	RM_Type_II	Core	block136
	Moraxella__catarrhalis	VP1840	VP1840	Core	block137
	Moraxella__catarrhalis	Zorya	Zorya_TypeII	Core	block138
	Mycobacterium__avium	Ceres	Ceres	Core	block139
	Mycobacterium__intracellulare	Ceres	Ceres	Core	block140
	Mycobacterium__intracellulare	Esos	Esos	Core	block141
	Mycobacterium__paraintracellulare	Ceres	Ceres	Core	block142
	Mycobacterium__paraintracellulare	Esos	Esos	Core	block143
	Mycobacteroides__abscessus	Wadjet	Wadjet_I	Core	block144
	Mycoplasma__feriruminatoris	AbiD	AbiD	Core	block145
	Neisseria__gonorrhoeae	Cas	CAS_Class1_Subtype_I_C	Core	block146
	Neisseria__gonorrhoeae	RM	RM_Type_I	Core	block147
	Neisseria__gonorrhoeae	RM	RM_Type_II	Core	block148
	Neisseria__gonorrhoeae	SoFIC	SoFic	Core	block149
	Neisseria__meningitidis	RM	RM_Type_II	Core	block150
	Pantoea__ananatis	GAPS2	GAPS2	Core	block151
	Pantoea__dispersa	GAPS2	GAPS2	Core	block152
	Parabacteroides__distasonis	Paris	PARIS_II_merge	Core	block153
	Parabacteroides__distasonis	RM	RM_Type_II	Core	block154
	Paracidovorax__citrulli	AbiE	AbiE	Core	block155
	Paracidovorax__citrulli	DarTG	DarTG	Core	block156
	Paracidovorax__citrulli	RM	RM_Type_III	Core	block157
	Paracidovorax__citrulli	Septu	Septu	Core	block158
	Pectobacterium__parmentieri	Cas	CAS_Class1_Subtype_I_E	Core	block159
	Pectobacterium__parmentieri	Cas	CAS_Class1_Subtype_I_F	Core	block160
	Pectobacterium__versatile	PfiAT	PfiAT	Core	block161
	Pediococcus__acidilactici	Cas	CAS_Class2_Subtype_II_A	Core	block162
	Phaeobacter__inhibens	RM	RM_Type_II	Core	block163
	Phocaeicola__dorei	Mokosh	Mokosh_TypeII	Core	block164
	Phocaeicola__dorei	Paris	PARIS_II	Core	block165
	Phocaeicola__dorei	RM	RM_Type_I	Core	block166
	Phocaeicola__vulgatus	Mokosh	Mokosh_TypeII	Core	block167
	Phocaeicola__vulgatus	Paris	PARIS_II	Core	block168
	Photobacterium__damselae	dGTPase	dGTPase	Core	block169
	Photobacterium__damselae	GAPS2	GAPS2	Core	block170
	Photobacterium__damselae	Toutatis	Toutatis	Core	block171
	Piscirickettsia__salmonis	dGTPase	dGTPase	Core	block172
	Porphyromonas__gingivalis	Cas	CAS_Class2_Subtype_VI_B	Core	block173
	Prescottella__equi	Ceres	Ceres	Core	block174
	Prescottella__equi	PD_T4_3	PD_T4_3	Core	block175
	Prescottella__equi	Wadjet	Wadjet_II	Core	block176
	Prevotella__intermedia	Paris	PARIS_II	Core	block177
	Prevotella__intermedia	RM	RM_Type_II	Core	block178
	Prevotella__melaninogenica	Paris	PARIS_II	Core	block179
	Propionibacterium__freudenreichii	AbiE	AbiE	Core	block180
	Propionibacterium__freudenreichii	VP1851	VP1851	Core	block181
	Providencia__alcalifaciens	GAPS2	GAPS2	Core	block182
	Ralstonia__pseudosolanacearum	AbiE	AbiE	Core	block183
	Rhizobium__phaseoli	PfiAT	PfiAT	Core	block184
	Rhizobium__phaseoli	SoFIC	SoFic	Core	block185
	Rhodococcus__erythropolis	AbiAlpha	AbiAlpha	Core	block186
	Rhodococcus__erythropolis	Ceres	Ceres	Core	block187
	Rhodococcus__erythropolis	Wadjet	Wadjet_II	Core	block188
	Rhodococcus__pyridinivorans	Ceres	Ceres	Core	block189
	Rhodococcus__pyridinivorans	Wadjet	Wadjet_II	Core	block190
	Rhodococcus__qingshengii	AbiAlpha	AbiAlpha	Core	block191
	Rhodococcus__qingshengii	Ceres	Ceres	Core	block192
	Rhodococcus__qingshengii	Wadjet	Wadjet_II	Core	block193
	Riemerella__anatipestifer	ShosTA	ShosTA	Core	block194
	Shewanella__algae	Belisama	Belisama	Core	block195
	Shewanella__algae	dGTPase	dGTPase	Core	block196
	Shewanella__baltica	Belisama	Belisama	Core	block197
	Shewanella__baltica	dGTPase	dGTPase	Core	block198
	Shigella__boydii	RM	RM_Type_I	Core	block199
	Shigella__sonnei	MazEF	MazEF	Core	block200
	Staphylococcus__argenteus	Abi2	Abi2	Core	block201
	Staphylococcus__argenteus	gcu233	gcu233	Core	block202
	Staphylococcus__carnosus	Bunzi	Bunzi	Core	block203
	Staphylococcus__carnosus	gcu233	gcu233	Core	block204
	Staphylococcus__carnosus	RM	RM_Type_IV	Core	block205
	Staphylococcus__delphini	AbiD	AbiD	Core	block206
	Staphylococcus__delphini	RM	RM_Type_I	Core	block207
	Staphylococcus__equorum	gcu233	gcu233	Core	block208
	Staphylococcus__hominis	gcu233	gcu233	Core	block209
	Staphylococcus__hominis	RM	RM_Type_IV	Core	block210
	Staphylococcus__hyicus	gcu233	gcu233	Core	block211
	Staphylococcus__lugdunensis	gcu233	gcu233	Core	block212
	Staphylococcus__pseudintermedius	RosmerTA	RosmerTA	Core	block213
	Staphylococcus__saprophyticus	gcu233	gcu233	Core	block214
	Staphylococcus__schleiferi	Cas	CAS_Class2_Subtype_II_A	Core	block215
	Staphylococcus__warneri	gcu233	gcu233	Core	block216
	Staphylococcus__xylosus	gcu233	gcu233	Core	block217
	Streptococcus__iniae	Stk2	Stk2	Core	block218
	Streptococcus__pneumoniae	RM	RM_Type_I	Core	block219
	Streptomyces__cellulosae	RM	RM_Type_IV	Core	block220
	Streptomyces__clavuligerus	All_UG	UG23	Core	block221
	Streptomyces__clavuligerus	Cas	CAS_Class1_Subtype_I_B	Core	block222
	Streptomyces__clavuligerus	Cas	CAS_Class1_Subtype_I_E	Core	block223
	Streptomyces__clavuligerus	CBASS	CBASS_II	Core	block224
	Streptomyces__clavuligerus	Lanthiphage	Lanthiphage	Core	block225
	Streptomyces__clavuligerus	RM	RM_Type_IV	Core	block226
	Streptomyces__clavuligerus	Shedu	Shedu	Core	block227
	Streptomyces__clavuligerus	SspBCDE	SspBCDE	Core	block228
	Streptomyces__clavuligerus	Tiamat	Tiamat	Core	block229
	Streptomyces__clavuligerus	Wadjet	Wadjet_II	Core	block230
	Streptomyces__longwoodensis	Prithvi	Prithvi	Core	block231
	Streptomyces__longwoodensis	RM	RM_Type_IV	Core	block232
	Streptomyces__microflavus	RM	RM_Type_IV	Core	block233
	Streptomyces__phaeochromogenes	RM	RM_Type_IV	Core	block234
	Tenacibaculum__maritimum	Mokosh	Mokosh_TypeII	Core	block235
	Tistrella__mobilis	Cas	CAS_Class1_Subtype_I_C	Core	block236
	Tistrella__mobilis	HEC_03	HEC_03	Core	block237
	Tistrella__mobilis	Prometheus	Prometheus	Core	block238
	Vagococcus__lutrae	Cas	CAS_Class1_Subtype_I_B	Core	block239
	Vibrio__anguillarum	Belisama	Belisama	Core	block240
	Vibrio__anguillarum	dGTPase	dGTPase	Core	block241
	Vibrio__anguillarum	GAPS2	GAPS2	Core	block242
	Vibrio__campbellii	Belisama	Belisama	Core	block243
	Vibrio__campbellii	dGTPase	dGTPase	Core	block244
	Vibrio__cholerae	dGTPase	dGTPase	Core	block245
	Vibrio__cyclitrophicus	dGTPase	dGTPase	Core	block246
	Vibrio__fluvialis	Belisama	Belisama	Core	block247
	Vibrio__fluvialis	dGTPase	dGTPase	Core	block248
	Vibrio__fluvialis	GAPS2	GAPS2	Core	block249
	Vibrio__furnissii	Belisama	Belisama	Core	block250
	Vibrio__furnissii	dGTPase	dGTPase	Core	block251
	Vibrio__furnissii	GAPS2	GAPS2	Core	block252
	Vibrio__harveyi	Belisama	Belisama	Core	block253
	Vibrio__harveyi	dGTPase	dGTPase	Core	block254
	Vibrio__natriegens	Belisama	Belisama	Core	block255
	Vibrio__natriegens	dGTPase	dGTPase	Core	block256
	Vibrio__vulnificus	Belisama	Belisama	Core	block257
	Vibrio__vulnificus	Ceres	Ceres	Core	block258
	Vibrio__vulnificus	dGTPase	dGTPase	Core	block259
	Vibrio__vulnificus	GAPS2	GAPS2	Core	block260
	Xanthomonas__arboricola	SoFIC	SoFic	Core	block261
	Xanthomonas__arboricola	Wadjet	Wadjet_I	Core	block262
	Xanthomonas__arboricola	Zorya	Zorya_TypeIII	Core	block263
	Xanthomonas__euvesicatoria	SoFIC	SoFic	Core	block264
	Xanthomonas__euvesicatoria	Wadjet	Wadjet_I	Core	block265
	Xanthomonas__euvesicatoria	Zorya	Zorya_TypeIII	Core	block266
	Xanthomonas__hortorum	SoFIC	SoFic	Core	block267
	Xanthomonas__hortorum	Zorya	Zorya_TypeIII	Core	block268
	Xanthomonas__phaseoli	SoFIC	SoFic	Core	block269
	Xanthomonas__phaseoli	Zorya	Zorya_TypeIII	Core	block270
	Xanthomonas__translucens	Wadjet	Wadjet_I	Core	block271
	Xanthomonas__translucens	Zorya	Zorya_TypeIII	Core	block272
	Xylella__fastidiosa	Rst_HelicaseDUF2290	Rst_HelicaseDUF2290	Core	block273
	Yersinia__pestis	RM	RM_Type_IV	Core	block274
	Yersinia__pseudotuberculosis	Cas	CAS_Class1_Subtype_I_F	Core	block275
	Acinetobacter__soli	dCTPdeaminase	dCTPdeaminase	Quasi-core	block276
	Actinobacillus__pleuropneumoniae	PrrC	PrrC	Quasi-core	block277
	Actinobacillus__pleuropneumoniae	RM	RM_Type_I	Quasi-core	block278
	Aeromonas__caviae	Belisama	Belisama	Quasi-core	block279
	Aeromonas__hydrophila	Belisama	Belisama	Quasi-core	block280
	Aeromonas__media	Belisama	Belisama	Quasi-core	block281
	Aeromonas__veronii	Belisama	Belisama	Quasi-core	block282
	Aggregatibacter__actinomycetemcomitans	MazEF	MazEF	Quasi-core	block283
	Avibacterium__paragallinarum	RM	RM_Type_IIG	Quasi-core	block284
	Avibacterium__paragallinarum	SoFIC	SoFic	Quasi-core	block285
	Bacillus__anthracis	RM	RM_Type_IV_1	Quasi-core	block286
	Bacillus__cereus	CoCoNut	Pseudo_CoCoNut	Quasi-core	block287
	Bacillus__cereus	gcu233	gcu233	Quasi-core	block288
	Bacillus__paralicheniformis	gcu233	gcu233	Quasi-core	block289
	Bacillus__paralicheniformis	Mokosh	Mokosh_TypeII	Quasi-core	block290
	Bacillus__paranthracis	CoCoNut	Pseudo_CoCoNut	Quasi-core	block291
	Bacillus__thuringiensis	CoCoNut	Pseudo_CoCoNut	Quasi-core	block292
	Bacteroides__fragilis	Prometheus	Prometheus	Quasi-core	block293
	Bacteroides__fragilis	RM	RM_Type_III	Quasi-core	block294
	Bacteroides__thetaiotaomicron	Paris	PARIS_II	Quasi-core	block295
	Bacteroides__xylanisolvens	Septu	Septu	Quasi-core	block296
	Bartonella__henselae	RM	RM_Type_IIG	Quasi-core	block297
	Bifidobacterium__animalis	RM	RM_Type_II	Quasi-core	block298
	Bordetella__parapertussis	All_UG	UG6	Quasi-core	block299
	Bordetella__parapertussis	RM	RM_Type_IIG	Quasi-core	block300
	Bordetella__parapertussis	Zorya	Zorya_TypeIII	Quasi-core	block301
	Brachyspira__hyodysenteriae	AbiD	AbiD	Quasi-core	block302
	Brachyspira__hyodysenteriae	HEC_02	HEC_02	Quasi-core	block303
	Brachyspira__hyodysenteriae	RM	RM_Type_II	Quasi-core	block304
	Brachyspira__hyodysenteriae	RM	RM_Type_I	Quasi-core	block305
	Bradyrhizobium__elkanii	SanaTA	SanaTA	Quasi-core	block306
	Bradyrhizobium__japonicum	SanaTA	SanaTA	Quasi-core	block307
	Bradyrhizobium__japonicum	Wadjet	Wadjet_I	Quasi-core	block308
	Brucella__melitensis	RM	RM_Type_I	Quasi-core	block309
	Burkholderia__cepacia	RM	RM_Type_III	Quasi-core	block310
	Burkholderia__glumae	SEFIR	SEFIR	Quasi-core	block311
	Burkholderia__glumae	Zorya	Zorya_TypeIII	Quasi-core	block312
	Burkholderia__multivorans	AbiE	AbiE	Quasi-core	block313
	Burkholderia__multivorans	RM	RM_Type_III	Quasi-core	block314
	Burkholderia__multivorans	Zorya	Zorya_TypeIII	Quasi-core	block315
	Caldifermentibacillus__hisashii	gcu233	gcu233	Quasi-core	block316
	Caldifermentibacillus__hisashii	RM	RM_Type_II	Quasi-core	block317
	Caldifermentibacillus__hisashii	Wadjet	Wadjet_III	Quasi-core	block318
	Campylobacter__fetus	Cas	CAS_Class1_Subtype_III_D	Quasi-core	block319
	Campylobacter__jejuni	Cas	CAS_Class2_Subtype_II_C	Quasi-core	block320
	Campylobacter__jejuni	RM	RM_Type_IIG_2	Quasi-core	block321
	Campylobacter__jejuni	RM	RM_Type_IV	Quasi-core	block322
	Clostridioides__difficile	Cas	CAS_Class1_Subtype_I_B	Quasi-core	block323
	Clostridioides__difficile	RM	RM_Type_IV	Quasi-core	block324
	Clostridium__tetani	Cas	CAS_Class1_Subtype_I_B	Quasi-core	block325
	Corynebacterium__pseudotuberculosis	AbiD	AbiD	Quasi-core	block326
	Corynebacterium__striatum	Cas	CAS_Class1_Subtype_I_E	Quasi-core	block327
	Corynebacterium__ulcerans	Cas	CAS_Class1_Subtype_I_G	Quasi-core	block328
	Cronobacter__sakazakii	GAPS2	GAPS2	Quasi-core	block329
	Dickeya__fangzhongdai	Septu	Septu	Quasi-core	block330
	Edwardsiella__anguillarum	RM	RM_Type_IV	Quasi-core	block331
	Edwardsiella__anguillarum	SDIC3	SDIC3	Quasi-core	block332
	Edwardsiella__ictaluri	DarTG	DarTG	Quasi-core	block333
	Erwinia__aphidicola	HEC_09	HEC_09	Quasi-core	block334
	Erwinia__aphidicola	RM	RM_Type_III	Quasi-core	block335
	Escherichia__fergusonii	Cas	CAS_Class1_Subtype_I_E	Quasi-core	block336
	Flavobacterium__psychrophilum	AbiD	AbiD	Quasi-core	block337
	Flavobacterium__psychrophilum	Cas	CAS_Class2_Subtype_II_C	Quasi-core	block338
	Flavobacterium__psychrophilum	RM	RM_Type_IIG	Quasi-core	block339
	Flavobacterium__psychrophilum	RM	RM_Type_II	Quasi-core	block340
	Geobacillus__stearothermophilus	Wadjet	Wadjet_II	Quasi-core	block341
	Glaesserella__parasuis	AbiQ	AbiQ	Quasi-core	block342
	Glaesserella__parasuis	RM	RM_Type_IIG	Quasi-core	block343
	Glaesserella__parasuis	RM	RM_Type_II	Quasi-core	block344
	Haemophilus__influenzae	RM	RM_Type_I	Quasi-core	block345
	Helicobacter__cinaedi	RM	RM_Type_II	Quasi-core	block346
	Helicobacter__pylori	RM	RM_Type_III	Quasi-core	block347
	Helicobacter__pylori	RM	RM_Type_I	Quasi-core	block348
	Helicobacter__pylori	RM	RM_Type_IV	Quasi-core	block349
	Heyndrickxia__coagulans	gcu233	gcu233	Quasi-core	block350
	Heyndrickxia__coagulans	Wadjet	Wadjet_II	Quasi-core	block351
	Klebsiella__variicola	MazEF	MazEF	Quasi-core	block352
	Lacticaseibacillus__paracasei	RM	RM_Type_IV	Quasi-core	block353
	Lacticaseibacillus__rhamnosus	RM	RM_Type_IV	Quasi-core	block354
	Lactobacillus__acidophilus	Shango	Shango	Quasi-core	block355
	Leptospira__noguchii	MazEF	MazEF	Quasi-core	block356
	Leptospira__noguchii	Wadjet	Wadjet_I	Quasi-core	block357
	Mannheimia__haemolytica	AbiD	AbiD	Quasi-core	block358
	Mannheimia__haemolytica	Avs	Avs_II	Quasi-core	block359
	Mannheimia__haemolytica	dGTPase	dGTPase	Quasi-core	block360
	Mannheimia__haemolytica	DRT	DRT_2	Quasi-core	block361
	Mannheimia__haemolytica	GAPS2	GAPS2	Quasi-core	block362
	Mannheimia__haemolytica	MazEF	MazEF	Quasi-core	block363
	Mannheimia__haemolytica	RM	RM_Type_I	Quasi-core	block364
	Mesomycoplasma__ovipneumoniae	Cas	CAS_Class2_Subtype_II_A	Quasi-core	block365
	Microcystis__aeruginosa	HEC_01	HEC_01	Quasi-core	block366
	Moraxella__bovis	Cas	CAS_Class1_Subtype_I_F	Quasi-core	block367
	Moraxella__bovis	DRT	DRT_2	Quasi-core	block368
	Moraxella__bovis	VP1826	VP1826	Quasi-core	block369
	Moraxella__catarrhalis	Cas	CAS_Class1_Subtype_I_F	Quasi-core	block370
	Moraxella__catarrhalis	RM	RM_Type_IIG	Quasi-core	block371
	Morganella__morganii	Cas	CAS_Class1_Subtype_I_F	Quasi-core	block372
	Mycobacterium__avium	Esos	Esos	Quasi-core	block373
	Mycobacterium__tuberculosis	AbiE	AbiE	Quasi-core	block374
	Mycobacterium__tuberculosis	Cas	CAS_Class1_Subtype_III_A	Quasi-core	block375
	Mycobacterium__tuberculosis	Charlie_gp32	Charlie_gp32	Quasi-core	block376
	Mycobacterium__tuberculosis	DarTG	DarTG	Quasi-core	block377
	Mycobacterium__tuberculosis	Esos	Esos	Quasi-core	block378
	Mycobacterium__tuberculosis	Phrann_gp29_gp30	Phrann_gp29_gp30	Quasi-core	block379
	Mycobacteroides__abscessus	AbiAlpha	AbiAlpha	Quasi-core	block380
	Mycoplasma__mycoides	AbiD	AbiD	Quasi-core	block381
	Mycoplasmoides__gallisepticum	Cas	CAS_Class2_Subtype_II_A	Quasi-core	block382
	Mycoplasmopsis__bovis	RM	RM_Type_II	Quasi-core	block383
	Neisseria__gonorrhoeae	Kiwa	Kiwa	Quasi-core	block384
	Neisseria__gonorrhoeae	MazEF	MazEF	Quasi-core	block385
	Neisseria__gonorrhoeae	PrrC	PrrC	Quasi-core	block386
	Neisseria__gonorrhoeae	RM	RM_Type_III	Quasi-core	block387
	Neisseria__meningitidis	RM	RM_Type_III	Quasi-core	block388
	Neisseria__meningitidis	SoFIC	SoFic	Quasi-core	block389
	Paenibacillus__larvae	Cas	CAS_Class1_Subtype_III_B	Quasi-core	block390
	Paenibacillus__polymyxa	RM	RM_Type_IV	Quasi-core	block391
	Paracidovorax__citrulli	Gabija	Gabija	Quasi-core	block392
	Paracidovorax__citrulli	RM	RM_Type_I	Quasi-core	block393
	Pasteurella__multocida	Cas	CAS_Class1_Subtype_I_F	Quasi-core	block394
	Pasteurella__multocida	dGTPase	dGTPase	Quasi-core	block395
	Pectobacterium__parmentieri	AbiE	AbiE	Quasi-core	block396
	Phocaeicola__vulgatus	AbiD	AbiD	Quasi-core	block397
	Priestia__aryabhattai	gcu233	gcu233	Quasi-core	block398
	Priestia__aryabhattai	RM	RM_Type_IV_1	Quasi-core	block399
	Priestia__megaterium	gcu233	gcu233	Quasi-core	block400
	Priestia__megaterium	RM	RM_Type_IV_1	Quasi-core	block401
	Proteus__mirabilis	PfiAT	PfiAT	Quasi-core	block402
	Providencia__rettgeri	GAPS2	GAPS2	Quasi-core	block403
	Providencia__stuartii	Cas	CAS_Class1_Subtype_I_F	Quasi-core	block404
	Providencia__stuartii	GAPS2	GAPS2	Quasi-core	block405
	Pseudomonas__protegens	Prometheus	Prometheus	Quasi-core	block406
	Pseudomonas__trivialis	Gabija	Gabija	Quasi-core	block407
	Pseudomonas__trivialis	RosmerTA	RosmerTA	Quasi-core	block408
	Pseudosulfitobacter__pseudonitzschiae	HEC_09	HEC_09	Quasi-core	block409
	Pseudosulfitobacter__pseudonitzschiae	RM	RM_Type_II	Quasi-core	block410
	Ralstonia__pseudosolanacearum	RM	RM_Type_I	Quasi-core	block411
	Ralstonia__pseudosolanacearum	Zorya	Zorya_TypeIII	Quasi-core	block412
	Ralstonia__solanacearum	AbiE	AbiE	Quasi-core	block413
	Ralstonia__solanacearum	RM	RM_Type_I	Quasi-core	block414
	Ralstonia__solanacearum	Zorya	Zorya_TypeIII	Quasi-core	block415
	Ralstonia__syzygii	RM	RM_Type_I	Quasi-core	block416
	Rhodococcus__opacus	PD_T4_3	PD_T4_3	Quasi-core	block417
	Rhodococcus__opacus	Wadjet	Wadjet_II	Quasi-core	block418
	Riemerella__anatipestifer	SoFIC	SoFic	Quasi-core	block419
	Roseomonas__mucosa	Cas	CAS_Class1_Subtype_I_C	Quasi-core	block420
	Shigella__boydii	MazEF	MazEF	Quasi-core	block421
	Shigella__dysenteriae	MazEF	MazEF	Quasi-core	block422
	Shigella__sonnei	Cas	CAS_Class1_Subtype_I_E	Quasi-core	block423
	Shigella__sonnei	Mokosh	Mokosh_TypeII	Quasi-core	block424
	Shigella__sonnei	PsyrTA	PsyrTA	Quasi-core	block425
	Shigella__sonnei	RM	RM_Type_II	Quasi-core	block426
	Spiroplasma__citri	RM	RM_Type_IIG	Quasi-core	block427
	Staphylococcus__haemolyticus	gcu233	gcu233	Quasi-core	block428
	Staphylococcus__schleiferi	gcu233	gcu233	Quasi-core	block429
	Streptococcus__agalactiae	Cas	CAS_Class2_Subtype_II_A	Quasi-core	block430
	Streptococcus__dysgalactiae	Cas	CAS_Class1_Subtype_I_C	Quasi-core	block431
	Streptococcus__dysgalactiae	Cas	CAS_Class2_Subtype_II_A	Quasi-core	block432
	Streptococcus__iniae	CBASS	CBASS_I	Quasi-core	block433
	Streptococcus__mutans	MazEF	MazEF	Quasi-core	block434
	Streptococcus__mutans	RM	RM_Type_II	Quasi-core	block435
	Streptococcus__pneumoniae	RM	RM_Type_IV	Quasi-core	block436
	Streptococcus__pyogenes	RM	RM_Type_I	Quasi-core	block437
	Streptococcus__suis	PD_T4_6	PD_T4_6	Quasi-core	block438
	Streptococcus__suis	RM	RM_Type_IV	Quasi-core	block439
	Streptococcus__thermophilus	Cas	CAS_Class2_Subtype_II_A	Quasi-core	block440
	Streptomyces__virginiae	RM	RM_Type_IV	Quasi-core	block441
	Thermus__thermophilus	Ceres	Ceres	Quasi-core	block442
	Tistrella__mobilis	AbiE	AbiE	Quasi-core	block443
	Trueperella__pyogenes	Cas	CAS_Class1_Subtype_I_E	Quasi-core	block444
	Vibrio__alginolyticus	Belisama	Belisama	Quasi-core	block445
	Vibrio__alginolyticus	dGTPase	dGTPase	Quasi-core	block446
	Vibrio__alginolyticus	GAPS2	GAPS2	Quasi-core	block447
	Vibrio__campbellii	GAPS2	GAPS2	Quasi-core	block448
	Vibrio__cholerae	Belisama	Belisama	Quasi-core	block449
	Vibrio__cholerae	GAPS2	GAPS2	Quasi-core	block450
	Vibrio__cholerae	PfiAT	PfiAT	Quasi-core	block451
	Vibrio__cyclitrophicus	Belisama	Belisama	Quasi-core	block452
	Vibrio__natriegens	GAPS2	GAPS2	Quasi-core	block453
	Vibrio__parahaemolyticus	Belisama	Belisama	Quasi-core	block454
	Vibrio__parahaemolyticus	dGTPase	dGTPase	Quasi-core	block455
	Vibrio__parahaemolyticus	GAPS2	GAPS2	Quasi-core	block456
	Xanthomonas__campestris	SoFIC	SoFic	Quasi-core	block457
	Xanthomonas__campestris	Wadjet	Wadjet_I	Quasi-core	block458
	Xanthomonas__campestris	Zorya	Zorya_TypeIII	Quasi-core	block459
	Xanthomonas__citri	SoFIC	SoFic	Quasi-core	block460
	Xanthomonas__citri	Wadjet	Wadjet_I	Quasi-core	block461
	Xanthomonas__citri	Zorya	Zorya_TypeIII	Quasi-core	block462
	Xanthomonas__hortorum	RM	RM_Type_I	Quasi-core	block463
	Xanthomonas__hortorum	Wadjet	Wadjet_I	Quasi-core	block464
	Xanthomonas__oryzae	HEC_01	HEC_01	Quasi-core	block465
	Xanthomonas__oryzae	SoFIC	SoFic	Quasi-core	block466
	Xanthomonas__oryzae	Wadjet	Wadjet_I	Quasi-core	block467
	Xanthomonas__oryzae	Zorya	Zorya_TypeIII	Quasi-core	block468
	Xanthomonas__translucens	Cas	CAS_Class1_Subtype_I_C	Quasi-core	block469
	Xanthomonas__translucens	RM	RM_Type_I	Quasi-core	block470
	Xanthomonas__translucens	SoFIC	SoFic	Quasi-core	block471
	Xylella__fastidiosa	RM	RM_Type_II	Quasi-core	block472
	Xylella__fastidiosa	RM	RM_Type_I	Quasi-core	block473
	Xylella__fastidiosa	Wadjet	Wadjet_I	Quasi-core	block474
	Yersinia__pestis	Cas	CAS_Class1_Subtype_I_F	Quasi-core	block475
	Yersinia__pestis	Lamassu_Fam	Lamassu_Cap4_nuclease	Quasi-core	block476
	Yersinia__pestis	RM	RM_Type_II	Quasi-core	block477
	Yersinia__pseudotuberculosis	RM	RM_Type_I	Quasi-core	block478
	Zymomonas__mobilis	Prometheus	Prometheus	Quasi-core	block479

## Sheet: Table S4
	Table S4: List of defense genes pertaining to HCADS
	Species	Genome_ID	CDS_ID	Start	End	Defense_gene	ID blocks
	Actinobacillus__equuli	GCA_029773995.1_ASM2977399v1	IHBMLOOL_01030	1162399	1163724	dGTPase__Sp_dGTPase	block1
	Actinobacillus__equuli	GCA_029773745.1_ASM2977374v1	PKMLHELO_01104	1206392	1207717	dGTPase__Sp_dGTPase	block1
	Actinobacillus__equuli	GCA_029773875.1_ASM2977387v1	HHOOIFJK_00004	2534	3859	dGTPase__Sp_dGTPase	block1
	Actinobacillus__equuli	GCA_029773725.1_ASM2977372v1	NLLPADGM_00995	1135068	1136393	dGTPase__Sp_dGTPase	block1
	Actinobacillus__equuli	GCA_029774075.1_ASM2977407v1	DIHFJLHC_01031	1136385	1137710	dGTPase__Sp_dGTPase	block1
	Actinobacillus__equuli	GCA_029774055.1_ASM2977405v1	ADEBLEPB_01021	1160124	1161449	dGTPase__Sp_dGTPase	block1
	Actinobacillus__equuli	GCA_900636745.1_44087_C02	IFBHCPGG_00374	419405	420730	dGTPase__Sp_dGTPase	block1
	Actinobacillus__equuli	GCA_029773895.1_ASM2977389v1	BLIBMNLB_01043	1134510	1135835	dGTPase__Sp_dGTPase	block1
	Actinobacillus__equuli	GCA_029773915.1_ASM2977391v1	CMBLJKGK_01073	1199940	1201265	dGTPase__Sp_dGTPase	block1
	Actinobacillus__equuli	GCA_029774115.1_ASM2977411v1	MDACOFMB_01036	1159404	1160729	dGTPase__Sp_dGTPase	block1
	Actinobacillus__equuli	GCA_029774135.1_ASM2977413v1	KCHHLMGE_01116	1146067	1147392	dGTPase__Sp_dGTPase	block1
	Actinobacillus__equuli	GCA_029773955.1_ASM2977395v1	KCKMCFCD_01183	1165805	1167130	dGTPase__Sp_dGTPase	block1
	Actinobacillus__equuli	GCA_029773855.1_ASM2977385v1	FPJKBCEA_01116	1193857	1195182	dGTPase__Sp_dGTPase	block1
	Actinobacillus__equuli	GCA_029773665.1_ASM2977366v1	DBLMJGBN_01076	1185537	1186862	dGTPase__Sp_dGTPase	block1
	Actinobacillus__equuli	GCA_000801145.1_ASM80114v1	CIGPDPGA_01126	1229693	1231018	dGTPase__Sp_dGTPase	block1
	Actinobacillus__equuli	GCA_029773975.1_ASM2977397v1	CFIMCOIM_01190	1251069	1252394	dGTPase__Sp_dGTPase	block1
	Actinobacillus__equuli	GCA_029774035.1_ASM2977403v1	DAEADGMA_01140	1169099	1170424	dGTPase__Sp_dGTPase	block1
	Actinobacillus__equuli	GCA_029773705.1_ASM2977370v1	LDEMIPKA_01086	1211838	1213163	dGTPase__Sp_dGTPase	block1
	Actinobacillus__equuli	GCA_029773935.1_ASM2977393v1	FGPPJDKH_00536	577582	578907	dGTPase__Sp_dGTPase	block1
	Actinobacillus__equuli	GCA_029773685.1_ASM2977368v1	DHGPFLNC_01128	1223073	1224398	dGTPase__Sp_dGTPase	block1
	Actinobacillus__equuli	GCA_029773765.1_ASM2977376v1	OGGHPIOH_01032	1158588	1159913	dGTPase__Sp_dGTPase	block1
	Actinobacillus__equuli	GCA_029774015.1_ASM2977401v1	LMOAOGPM_00567	575071	576396	dGTPase__Sp_dGTPase	block1
	Actinobacillus__equuli	GCA_029773785.1_ASM2977378v1	APEBCEDB_01022	1159416	1160741	dGTPase__Sp_dGTPase	block1
	Actinobacillus__equuli	GCA_029773835.1_ASM2977383v1	EKKDGMCN_01020	1159994	1161319	dGTPase__Sp_dGTPase	block1
	Actinobacillus__equuli	GCA_029774095.1_ASM2977409v1	DMMPFMPO_01040	1182135	1183460	dGTPase__Sp_dGTPase	block1
	Actinobacillus__pleuropneumoniae	GCA_021953185.1_ASM2195318v1	IOLBDEFB_01926	1963228	1966575	cas3f_I_F_1	block2
	Actinobacillus__pleuropneumoniae	GCA_021953185.1_ASM2195318v1	IOLBDEFB_01927	1966572	1967528	cas1_I_F_1	block2
	Actinobacillus__pleuropneumoniae	GCA_021953185.1_ASM2195318v1	IOLBDEFB_01929	1969028	1970023	cas7f_I_F_1	block2
	Actinobacillus__pleuropneumoniae	GCA_021953185.1_ASM2195318v1	IOLBDEFB_01930	1970025	1970984	cas5f_I_F_3	block2
	Actinobacillus__pleuropneumoniae	GCA_021953185.1_ASM2195318v1	IOLBDEFB_01931	1970981	1972330	cas8f_I_F_8	block2
	Actinobacillus__pleuropneumoniae	GCA_021957025.1_ASM2195702v1	MBIBALPG_00218	235043	238390	cas3f_I_F_1	block2
	Actinobacillus__pleuropneumoniae	GCA_021957025.1_ASM2195702v1	MBIBALPG_00219	238387	239343	cas1_I_F_1	block2
	Actinobacillus__pleuropneumoniae	GCA_021957025.1_ASM2195702v1	MBIBALPG_00221	241327	242322	cas7f_I_F_1	block2
	Actinobacillus__pleuropneumoniae	GCA_021957025.1_ASM2195702v1	MBIBALPG_00222	242324	243283	cas5f_I_F_3	block2
	Actinobacillus__pleuropneumoniae	GCA_021957025.1_ASM2195702v1	MBIBALPG_00224	243873	244688	cas8f_I_F_8	block2
	Actinobacillus__pleuropneumoniae	GCA_900638445.1_57675_E01	EAEJNKEK_00219	234635	237982	cas3f_I_F_1	block2
	Actinobacillus__pleuropneumoniae	GCA_900638445.1_57675_E01	EAEJNKEK_00220	237979	238935	cas1_I_F_1	block2
	Actinobacillus__pleuropneumoniae	GCA_900638445.1_57675_E01	EAEJNKEK_00222	240916	241911	cas7f_I_F_1	block2
	Actinobacillus__pleuropneumoniae	GCA_900638445.1_57675_E01	EAEJNKEK_00223	241913	242872	cas5f_I_F_3	block2
	Actinobacillus__pleuropneumoniae	GCA_900638445.1_57675_E01	EAEJNKEK_00224	242869	244218	cas8f_I_F_8	block2
	Actinobacillus__pleuropneumoniae	GCA_021952945.1_ASM2195294v1	GOLBGFMK_00216	232178	235525	cas3f_I_F_1	block2
	Actinobacillus__pleuropneumoniae	GCA_021952945.1_ASM2195294v1	GOLBGFMK_00217	235522	236478	cas1_I_F_1	block2
	Actinobacillus__pleuropneumoniae	GCA_021952945.1_ASM2195294v1	GOLBGFMK_00219	239180	240175	cas7f_I_F_1	block2
	Actinobacillus__pleuropneumoniae	GCA_021952945.1_ASM2195294v1	GOLBGFMK_00220	240177	241136	cas5f_I_F_3	block2
	Actinobacillus__pleuropneumoniae	GCA_021952945.1_ASM2195294v1	GOLBGFMK_00221	241133	242482	cas8f_I_F_8	block2
	Actinobacillus__pleuropneumoniae	GCA_021957085.1_ASM2195708v1	PDGBFCGK_00218	236462	239809	cas3f_I_F_1	block2
	Actinobacillus__pleuropneumoniae	GCA_021957085.1_ASM2195708v1	PDGBFCGK_00219	239806	240762	cas1_I_F_1	block2
	Actinobacillus__pleuropneumoniae	GCA_021957085.1_ASM2195708v1	PDGBFCGK_00221	242441	243436	cas7f_I_F_1	block2
	Actinobacillus__pleuropneumoniae	GCA_021957085.1_ASM2195708v1	PDGBFCGK_00222	243438	244397	cas5f_I_F_3	block2
	Actinobacillus__pleuropneumoniae	GCA_021957085.1_ASM2195708v1	PDGBFCGK_00223	244394	245743	cas8f_I_F_8	block2
	Actinobacillus__pleuropneumoniae	GCA_021957125.1_ASM2195712v1	NPKHNMBB_00217	234351	237698	cas3f_I_F_1	block2
	Actinobacillus__pleuropneumoniae	GCA_021957125.1_ASM2195712v1	NPKHNMBB_00218	237695	238651	cas1_I_F_1	block2
	Actinobacillus__pleuropneumoniae	GCA_021957125.1_ASM2195712v1	NPKHNMBB_00220	240569	241564	cas7f_I_F_1	block2
	Actinobacillus__pleuropneumoniae	GCA_021957125.1_ASM2195712v1	NPKHNMBB_00221	241566	242525	cas5f_I_F_3	block2
	Actinobacillus__pleuropneumoniae	GCA_021957125.1_ASM2195712v1	NPKHNMBB_00222	242522	243871	cas8f_I_F_8	block2
	Actinobacillus__pleuropneumoniae	GCA_021957185.1_ASM2195718v1	KOOJKLGC_00219	234648	237995	cas3f_I_F_1	block2
	Actinobacillus__pleuropneumoniae	GCA_021957185.1_ASM2195718v1	KOOJKLGC_00220	237992	238948	cas1_I_F_1	block2
	Actinobacillus__pleuropneumoniae	GCA_021957185.1_ASM2195718v1	KOOJKLGC_00222	240869	241864	cas7f_I_F_1	block2
	Actinobacillus__pleuropneumoniae	GCA_021957185.1_ASM2195718v1	KOOJKLGC_00223	241866	242825	cas5f_I_F_3	block2
	Actinobacillus__pleuropneumoniae	GCA_021957185.1_ASM2195718v1	KOOJKLGC_00224	242822	244171	cas8f_I_F_8	block2
	Actinobacillus__pleuropneumoniae	GCA_021957145.1_ASM2195714v1	HELGEAOD_00219	239735	243082	cas3f_I_F_1	block2
	Actinobacillus__pleuropneumoniae	GCA_021957145.1_ASM2195714v1	HELGEAOD_00220	243079	244035	cas1_I_F_1	block2
	Actinobacillus__pleuropneumoniae	GCA_021957145.1_ASM2195714v1	HELGEAOD_00222	246374	247369	cas7f_I_F_1	block2
	Actinobacillus__pleuropneumoniae	GCA_021957145.1_ASM2195714v1	HELGEAOD_00223	247371	248330	cas5f_I_F_3	block2
	Actinobacillus__pleuropneumoniae	GCA_021957145.1_ASM2195714v1	HELGEAOD_00224	248327	249676	cas8f_I_F_8	block2
	Actinobacillus__pleuropneumoniae	GCA_023035175.1_ASM2303517v1	IJLPOOEL_00220	236776	240123	cas3f_I_F_1	block2
	Actinobacillus__pleuropneumoniae	GCA_023035175.1_ASM2303517v1	IJLPOOEL_00221	240120	241076	cas1_I_F_1	block2
	Actinobacillus__pleuropneumoniae	GCA_023035175.1_ASM2303517v1	IJLPOOEL_00223	242576	243571	cas7f_I_F_1	block2
	Actinobacillus__pleuropneumoniae	GCA_023035175.1_ASM2303517v1	IJLPOOEL_00224	243573	244532	cas5f_I_F_3	block2
	Actinobacillus__pleuropneumoniae	GCA_023035175.1_ASM2303517v1	IJLPOOEL_00225	244529	245878	cas8f_I_F_8	block2
	Actinobacillus__pleuropneumoniae	GCA_023100885.1_ASM2310088v1	KFKFIDGG_01372	1473574	1474923	cas8f_I_F_8	block2
	Actinobacillus__pleuropneumoniae	GCA_023100885.1_ASM2310088v1	KFKFIDGG_01373	1474920	1475879	cas5f_I_F_3	block2
	Actinobacillus__pleuropneumoniae	GCA_023100885.1_ASM2310088v1	KFKFIDGG_01374	1475881	1476876	cas7f_I_F_1	block2
	Actinobacillus__pleuropneumoniae	GCA_023100885.1_ASM2310088v1	KFKFIDGG_01376	1479036	1479992	cas1_I_F_1	block2
	Actinobacillus__pleuropneumoniae	GCA_023100885.1_ASM2310088v1	KFKFIDGG_01377	1479989	1483336	cas3f_I_F_1	block2
	Actinobacillus__pleuropneumoniae	GCA_023520775.1_ASM2352077v1	CFFPDDHM_00261	240200	243547	cas3f_I_F_1	block2
	Actinobacillus__pleuropneumoniae	GCA_023520775.1_ASM2352077v1	CFFPDDHM_00262	243544	244500	cas1_I_F_1	block2
	Actinobacillus__pleuropneumoniae	GCA_023520775.1_ASM2352077v1	CFFPDDHM_00264	246599	247594	cas7f_I_F_1	block2
	Actinobacillus__pleuropneumoniae	GCA_023520775.1_ASM2352077v1	CFFPDDHM_00265	247596	248555	cas5f_I_F_3	block2
	Actinobacillus__pleuropneumoniae	GCA_023520775.1_ASM2352077v1	CFFPDDHM_00266	248552	249901	cas8f_I_F_8	block2
	Actinobacillus__pleuropneumoniae	GCA_026153635.1_ASM2615363v1	GMFPICLF_00219	236579	239926	cas3f_I_F_1	block2
	Actinobacillus__pleuropneumoniae	GCA_026153635.1_ASM2615363v1	GMFPICLF_00220	239923	240879	cas1_I_F_1	block2
	Actinobacillus__pleuropneumoniae	GCA_026153635.1_ASM2615363v1	GMFPICLF_00222	243496	244491	cas7f_I_F_1	block2
	Actinobacillus__pleuropneumoniae	GCA_026153635.1_ASM2615363v1	GMFPICLF_00223	244493	245452	cas5f_I_F_3	block2
	Actinobacillus__pleuropneumoniae	GCA_026153635.1_ASM2615363v1	GMFPICLF_00224	245449	246798	cas8f_I_F_8	block2
	Actinobacillus__pleuropneumoniae	GCA_001460855.1_MIDG2331	BBJAFBDE_00215	234445	237792	cas3f_I_F_1	block2
	Actinobacillus__pleuropneumoniae	GCA_001460855.1_MIDG2331	BBJAFBDE_00216	237789	238745	cas1_I_F_1	block2
	Actinobacillus__pleuropneumoniae	GCA_001460855.1_MIDG2331	BBJAFBDE_00218	240723	241718	cas7f_I_F_1	block2
	Actinobacillus__pleuropneumoniae	GCA_001460855.1_MIDG2331	BBJAFBDE_00219	241720	242679	cas5f_I_F_3	block2
	Actinobacillus__pleuropneumoniae	GCA_001460855.1_MIDG2331	BBJAFBDE_00220	242676	244025	cas8f_I_F_8	block2
	Actinobacillus__pleuropneumoniae	GCA_040616345.1_ASM4061634v1	MJKBMBOC_00297	319933	323280	cas3f_I_F_1	block2
	Actinobacillus__pleuropneumoniae	GCA_040616345.1_ASM4061634v1	MJKBMBOC_00298	323277	324233	cas1_I_F_1	block2
	Actinobacillus__pleuropneumoniae	GCA_040616345.1_ASM4061634v1	MJKBMBOC_00300	326573	327568	cas7f_I_F_1	block2
	Actinobacillus__pleuropneumoniae	GCA_040616345.1_ASM4061634v1	MJKBMBOC_00301	327570	328529	cas5f_I_F_3	block2
	Actinobacillus__pleuropneumoniae	GCA_040616345.1_ASM4061634v1	MJKBMBOC_00302	328526	329875	cas8f_I_F_8	block2
	Actinobacillus__pleuropneumoniae	GCA_027941935.1_ASM2794193v1	JBJDFCIK_00219	234438	237785	cas3f_I_F_1	block2
	Actinobacillus__pleuropneumoniae	GCA_027941935.1_ASM2794193v1	JBJDFCIK_00220	237782	238738	cas1_I_F_1	block2
	Actinobacillus__pleuropneumoniae	GCA_027941935.1_ASM2794193v1	JBJDFCIK_00222	240296	241291	cas7f_I_F_1	block2
	Actinobacillus__pleuropneumoniae	GCA_027941935.1_ASM2794193v1	JBJDFCIK_00223	241293	242252	cas5f_I_F_3	block2
	Actinobacillus__pleuropneumoniae	GCA_027941935.1_ASM2794193v1	JBJDFCIK_00224	242249	243598	cas8f_I_F_8	block2
	Actinobacillus__pleuropneumoniae	GCA_044998985.1_ASM4499898v1	HDNCJGNP_00221	236070	239417	cas3f_I_F_1	block2
	Actinobacillus__pleuropneumoniae	GCA_044998985.1_ASM4499898v1	HDNCJGNP_00222	239414	240370	cas1_I_F_1	block2
	Actinobacillus__pleuropneumoniae	GCA_044998985.1_ASM4499898v1	HDNCJGNP_00224	241990	242985	cas7f_I_F_1	block2
	Actinobacillus__pleuropneumoniae	GCA_044998985.1_ASM4499898v1	HDNCJGNP_00225	242987	243946	cas5f_I_F_3	block2
	Actinobacillus__pleuropneumoniae	GCA_044998985.1_ASM4499898v1	HDNCJGNP_00226	243943	245292	cas8f_I_F_8	block2
	Actinobacillus__pleuropneumoniae	GCA_003431405.1_ASM343140v1	EADMGKNJ_01380	1392704	1396051	cas3f_I_F_1	block2
	Actinobacillus__pleuropneumoniae	GCA_003431405.1_ASM343140v1	EADMGKNJ_01381	1396048	1397004	cas1_I_F_1	block2
	Actinobacillus__pleuropneumoniae	GCA_003431405.1_ASM343140v1	EADMGKNJ_01383	1398862	1399857	cas7f_I_F_1	block2
	Actinobacillus__pleuropneumoniae	GCA_003431405.1_ASM343140v1	EADMGKNJ_01384	1399859	1400818	cas5f_I_F_3	block2
	Actinobacillus__pleuropneumoniae	GCA_003431405.1_ASM343140v1	EADMGKNJ_01385	1400815	1402164	cas8f_I_F_8	block2
	Actinobacillus__pleuropneumoniae	GCA_041272965.1_ASM4127296v1	MKGGNCLD_00218	234782	238129	cas3f_I_F_1	block2
	Actinobacillus__pleuropneumoniae	GCA_041272965.1_ASM4127296v1	MKGGNCLD_00219	238126	239082	cas1_I_F_1	block2
	Actinobacillus__pleuropneumoniae	GCA_041272965.1_ASM4127296v1	MKGGNCLD_00221	241060	242055	cas7f_I_F_1	block2
	Actinobacillus__pleuropneumoniae	GCA_041272965.1_ASM4127296v1	MKGGNCLD_00222	242057	243016	cas5f_I_F_3	block2
	Actinobacillus__pleuropneumoniae	GCA_041272965.1_ASM4127296v1	MKGGNCLD_00223	243013	244362	cas8f_I_F_8	block2
	Actinobacillus__pleuropneumoniae	GCA_044999005.1_ASM4499900v1	DBEHEJBB_00218	238168	241515	cas3f_I_F_1	block2
	Actinobacillus__pleuropneumoniae	GCA_044999005.1_ASM4499900v1	DBEHEJBB_00219	241512	242468	cas1_I_F_1	block2
	Actinobacillus__pleuropneumoniae	GCA_044999005.1_ASM4499900v1	DBEHEJBB_00221	244386	245381	cas7f_I_F_1	block2
	Actinobacillus__pleuropneumoniae	GCA_044999005.1_ASM4499900v1	DBEHEJBB_00222	245383	246342	cas5f_I_F_3	block2
	Actinobacillus__pleuropneumoniae	GCA_044999005.1_ASM4499900v1	DBEHEJBB_00223	246339	247688	cas8f_I_F_8	block2
	Actinobacillus__pleuropneumoniae	GCA_021953005.1_ASM2195300v1	INKANPPG_00216	232855	236202	cas3f_I_F_1	block2
	Actinobacillus__pleuropneumoniae	GCA_021953005.1_ASM2195300v1	INKANPPG_00217	236199	237155	cas1_I_F_1	block2
	Actinobacillus__pleuropneumoniae	GCA_021953005.1_ASM2195300v1	INKANPPG_00219	238775	239770	cas7f_I_F_1	block2
	Actinobacillus__pleuropneumoniae	GCA_021953005.1_ASM2195300v1	INKANPPG_00220	239772	240731	cas5f_I_F_3	block2
	Actinobacillus__pleuropneumoniae	GCA_021953005.1_ASM2195300v1	INKANPPG_00221	240728	242077	cas8f_I_F_8	block2
	Actinobacillus__pleuropneumoniae	GCA_019264705.1_ASM1926470v1	KOIODAFE_01762	1803081	1806428	cas3f_I_F_1	block2
	Actinobacillus__pleuropneumoniae	GCA_019264705.1_ASM1926470v1	KOIODAFE_01763	1806425	1807381	cas1_I_F_1	block2
	Actinobacillus__pleuropneumoniae	GCA_019264705.1_ASM1926470v1	KOIODAFE_01765	1809299	1810294	cas7f_I_F_1	block2
	Actinobacillus__pleuropneumoniae	GCA_019264705.1_ASM1926470v1	KOIODAFE_01766	1810296	1811255	cas5f_I_F_3	block2
	Actinobacillus__pleuropneumoniae	GCA_019264705.1_ASM1926470v1	KOIODAFE_01767	1811252	1812601	cas8f_I_F_8	block2
	Actinobacillus__pleuropneumoniae	GCA_021953125.1_ASM2195312v1	MIALJOEN_00215	233025	236372	cas3f_I_F_1	block2
	Actinobacillus__pleuropneumoniae	GCA_021953125.1_ASM2195312v1	MIALJOEN_00216	236369	237325	cas1_I_F_1	block2
	Actinobacillus__pleuropneumoniae	GCA_021953125.1_ASM2195312v1	MIALJOEN_00218	240384	241379	cas7f_I_F_1	block2
	Actinobacillus__pleuropneumoniae	GCA_021953125.1_ASM2195312v1	MIALJOEN_00219	241381	242340	cas5f_I_F_3	block2
	Actinobacillus__pleuropneumoniae	GCA_021953125.1_ASM2195312v1	MIALJOEN_00220	242337	243686	cas8f_I_F_8	block2
	Actinobacillus__pleuropneumoniae	GCA_021953265.1_ASM2195326v1	NNNFMPLB_00216	235241	238588	cas3f_I_F_1	block2
	Actinobacillus__pleuropneumoniae	GCA_021953265.1_ASM2195326v1	NNNFMPLB_00217	238585	239541	cas1_I_F_1	block2
	Actinobacillus__pleuropneumoniae	GCA_021953265.1_ASM2195326v1	NNNFMPLB_00219	242958	243953	cas7f_I_F_1	block2
	Actinobacillus__pleuropneumoniae	GCA_021953265.1_ASM2195326v1	NNNFMPLB_00220	243955	244914	cas5f_I_F_3	block2
	Actinobacillus__pleuropneumoniae	GCA_021953265.1_ASM2195326v1	NNNFMPLB_00221	244911	246260	cas8f_I_F_8	block2
	Actinobacillus__pleuropneumoniae	GCA_045055295.1_ASM4505529v1	OFENBDKN_00219	239719	243066	cas3f_I_F_1	block2
	Actinobacillus__pleuropneumoniae	GCA_045055295.1_ASM4505529v1	OFENBDKN_00220	243063	244019	cas1_I_F_1	block2
	Actinobacillus__pleuropneumoniae	GCA_045055295.1_ASM4505529v1	OFENBDKN_00222	246298	247293	cas7f_I_F_1	block2
	Actinobacillus__pleuropneumoniae	GCA_045055295.1_ASM4505529v1	OFENBDKN_00223	247295	248254	cas5f_I_F_3	block2
	Actinobacillus__pleuropneumoniae	GCA_045055295.1_ASM4505529v1	OFENBDKN_00224	248251	249600	cas8f_I_F_8	block2
	Actinobacillus__pleuropneumoniae	GCA_021952605.1_ASM2195260v1	BBLBNJNH_00219	234894	238241	cas3f_I_F_1	block2
	Actinobacillus__pleuropneumoniae	GCA_021952605.1_ASM2195260v1	BBLBNJNH_00220	238238	239194	cas1_I_F_1	block2
	Actinobacillus__pleuropneumoniae	GCA_021952605.1_ASM2195260v1	BBLBNJNH_00222	240873	241868	cas7f_I_F_1	block2
	Actinobacillus__pleuropneumoniae	GCA_021952605.1_ASM2195260v1	BBLBNJNH_00223	241870	242829	cas5f_I_F_3	block2
	Actinobacillus__pleuropneumoniae	GCA_021952605.1_ASM2195260v1	BBLBNJNH_00224	242826	244175	cas8f_I_F_8	block2
	Actinobacillus__pleuropneumoniae	GCA_021957045.1_ASM2195704v1	GOAPBMCC_00218	236456	239803	cas3f_I_F_1	block2
	Actinobacillus__pleuropneumoniae	GCA_021957045.1_ASM2195704v1	GOAPBMCC_00219	239800	240756	cas1_I_F_1	block2
	Actinobacillus__pleuropneumoniae	GCA_021957045.1_ASM2195704v1	GOAPBMCC_00221	242435	243430	cas7f_I_F_1	block2
	Actinobacillus__pleuropneumoniae	GCA_021957045.1_ASM2195704v1	GOAPBMCC_00222	243432	244391	cas5f_I_F_3	block2
	Actinobacillus__pleuropneumoniae	GCA_021957045.1_ASM2195704v1	GOAPBMCC_00223	244388	245737	cas8f_I_F_8	block2
	Actinobacillus__pleuropneumoniae	GCA_021957065.1_ASM2195706v1	HHOIDEBP_00219	236174	239521	cas3f_I_F_1	block2
	Actinobacillus__pleuropneumoniae	GCA_021957065.1_ASM2195706v1	HHOIDEBP_00220	239518	240474	cas1_I_F_1	block2
	Actinobacillus__pleuropneumoniae	GCA_021957065.1_ASM2195706v1	HHOIDEBP_00222	242813	243808	cas7f_I_F_1	block2
	Actinobacillus__pleuropneumoniae	GCA_021957065.1_ASM2195706v1	HHOIDEBP_00223	243810	244769	cas5f_I_F_3	block2
	Actinobacillus__pleuropneumoniae	GCA_021957065.1_ASM2195706v1	HHOIDEBP_00224	244766	246115	cas8f_I_F_8	block2
	Actinobacillus__pleuropneumoniae	GCA_021957105.1_ASM2195710v1	GMLFOHNM_00219	235906	239253	cas3f_I_F_1	block2
	Actinobacillus__pleuropneumoniae	GCA_021957105.1_ASM2195710v1	GMLFOHNM_00220	239250	240206	cas1_I_F_1	block2
	Actinobacillus__pleuropneumoniae	GCA_021957105.1_ASM2195710v1	GMLFOHNM_00222	243566	244561	cas7f_I_F_1	block2
	Actinobacillus__pleuropneumoniae	GCA_021957105.1_ASM2195710v1	GMLFOHNM_00223	244563	245522	cas5f_I_F_3	block2
	Actinobacillus__pleuropneumoniae	GCA_021957105.1_ASM2195710v1	GMLFOHNM_00224	245519	246868	cas8f_I_F_8	block2
	Actinobacillus__pleuropneumoniae	GCA_021957165.1_ASM2195716v1	OEDDKBAM_00216	235214	238561	cas3f_I_F_1	block2
	Actinobacillus__pleuropneumoniae	GCA_021957165.1_ASM2195716v1	OEDDKBAM_00217	238558	239514	cas1_I_F_1	block2
	Actinobacillus__pleuropneumoniae	GCA_021957165.1_ASM2195716v1	OEDDKBAM_00219	241317	242312	cas7f_I_F_1	block2
	Actinobacillus__pleuropneumoniae	GCA_021957165.1_ASM2195716v1	OEDDKBAM_00220	242314	243273	cas5f_I_F_3	block2
	Actinobacillus__pleuropneumoniae	GCA_021957165.1_ASM2195716v1	OEDDKBAM_00221	243270	244619	cas8f_I_F_8	block2
	Actinobacillus__pleuropneumoniae	GCA_021957205.1_ASM2195720v1	AGGECHBH_00215	232381	235728	cas3f_I_F_1	block2
	Actinobacillus__pleuropneumoniae	GCA_021957205.1_ASM2195720v1	AGGECHBH_00216	235725	236681	cas1_I_F_1	block2
	Actinobacillus__pleuropneumoniae	GCA_021957205.1_ASM2195720v1	AGGECHBH_00218	239323	240318	cas7f_I_F_1	block2
	Actinobacillus__pleuropneumoniae	GCA_021957205.1_ASM2195720v1	AGGECHBH_00219	240320	241279	cas5f_I_F_3	block2
	Actinobacillus__pleuropneumoniae	GCA_021957205.1_ASM2195720v1	AGGECHBH_00220	241276	242625	cas8f_I_F_8	block2
	Actinobacillus__pleuropneumoniae	GCA_000016685.1_ASM1668v1	JDNBHMEB_00219	232617	235964	cas3f_I_F_1	block2
	Actinobacillus__pleuropneumoniae	GCA_000016685.1_ASM1668v1	JDNBHMEB_00220	235961	236917	cas1_I_F_1	block2
	Actinobacillus__pleuropneumoniae	GCA_000016685.1_ASM1668v1	JDNBHMEB_00222	239739	240734	cas7f_I_F_1	block2
	Actinobacillus__pleuropneumoniae	GCA_000016685.1_ASM1668v1	JDNBHMEB_00223	240736	241695	cas5f_I_F_3	block2
	Actinobacillus__pleuropneumoniae	GCA_000016685.1_ASM1668v1	JDNBHMEB_00224	241692	243041	cas8f_I_F_8	block2
	Actinobacillus__pleuropneumoniae	GCA_023921245.1_ASM2392124v1	OKLGLGGD_00218	232845	236192	cas3f_I_F_1	block2
	Actinobacillus__pleuropneumoniae	GCA_023921245.1_ASM2392124v1	OKLGLGGD_00219	236189	237145	cas1_I_F_1	block2
	Actinobacillus__pleuropneumoniae	GCA_023921245.1_ASM2392124v1	OKLGLGGD_00221	238765	239760	cas7f_I_F_1	block2
	Actinobacillus__pleuropneumoniae	GCA_023921245.1_ASM2392124v1	OKLGLGGD_00222	239762	240721	cas5f_I_F_3	block2
	Actinobacillus__pleuropneumoniae	GCA_023921245.1_ASM2392124v1	OKLGLGGD_00223	240718	242067	cas8f_I_F_8	block2
	Actinobacillus__pleuropneumoniae	GCA_000020405.1_ASM2040v1	NLEOMAFE_00221	238708	242055	cas3f_I_F_1	block2
	Actinobacillus__pleuropneumoniae	GCA_000020405.1_ASM2040v1	NLEOMAFE_00222	242052	243008	cas1_I_F_1	block2
	Actinobacillus__pleuropneumoniae	GCA_000020405.1_ASM2040v1	NLEOMAFE_00224	245527	246522	cas7f_I_F_1	block2
	Actinobacillus__pleuropneumoniae	GCA_000020405.1_ASM2040v1	NLEOMAFE_00225	246524	247483	cas5f_I_F_3	block2
	Actinobacillus__pleuropneumoniae	GCA_000020405.1_ASM2040v1	NLEOMAFE_00226	247480	248829	cas8f_I_F_8	block2
	Actinobacillus__pleuropneumoniae	GCA_003290385.1_ASM329038v1	JIOILCBO_00219	234309	237656	cas3f_I_F_1	block2
	Actinobacillus__pleuropneumoniae	GCA_003290385.1_ASM329038v1	JIOILCBO_00220	237653	238609	cas1_I_F_1	block2
	Actinobacillus__pleuropneumoniae	GCA_003290385.1_ASM329038v1	JIOILCBO_00222	240167	241162	cas7f_I_F_1	block2
	Actinobacillus__pleuropneumoniae	GCA_003290385.1_ASM329038v1	JIOILCBO_00223	241164	242123	cas5f_I_F_3	block2
	Actinobacillus__pleuropneumoniae	GCA_003290385.1_ASM329038v1	JIOILCBO_00224	242120	243469	cas8f_I_F_8	block2
	Actinobacillus__pleuropneumoniae	GCA_041273615.1_ASM4127361v1	HMMMPJNC_00219	233923	237270	cas3f_I_F_1	block2
	Actinobacillus__pleuropneumoniae	GCA_041273615.1_ASM4127361v1	HMMMPJNC_00220	237267	238223	cas1_I_F_1	block2
	Actinobacillus__pleuropneumoniae	GCA_041273615.1_ASM4127361v1	HMMMPJNC_00222	239843	240838	cas7f_I_F_1	block2
	Actinobacillus__pleuropneumoniae	GCA_041273615.1_ASM4127361v1	HMMMPJNC_00223	240840	241799	cas5f_I_F_3	block2
	Actinobacillus__pleuropneumoniae	GCA_041273615.1_ASM4127361v1	HMMMPJNC_00224	241796	243145	cas8f_I_F_8	block2
	Actinobacillus__pleuropneumoniae	GCA_017357465.1_ASM1735746v1	GNJIOBCG_00310	335937	339284	cas3f_I_F_1	block2
	Actinobacillus__pleuropneumoniae	GCA_017357465.1_ASM1735746v1	GNJIOBCG_00311	339281	339817	cas1_I_F_1	block2
	Actinobacillus__pleuropneumoniae	GCA_017357465.1_ASM1735746v1	GNJIOBCG_00314	342516	343511	cas7f_I_F_1	block2
	Actinobacillus__pleuropneumoniae	GCA_017357465.1_ASM1735746v1	GNJIOBCG_00315	343513	344472	cas5f_I_F_3	block2
	Actinobacillus__pleuropneumoniae	GCA_017357465.1_ASM1735746v1	GNJIOBCG_00316	344469	345818	cas8f_I_F_8	block2
	Actinobacillus__pleuropneumoniae	GCA_044998995.1_ASM4499899v1	EHIBKAEI_00218	238169	241516	cas3f_I_F_1	block2
	Actinobacillus__pleuropneumoniae	GCA_044998995.1_ASM4499899v1	EHIBKAEI_00219	241513	242469	cas1_I_F_1	block2
	Actinobacillus__pleuropneumoniae	GCA_044998995.1_ASM4499899v1	EHIBKAEI_00221	244387	245382	cas7f_I_F_1	block2
	Actinobacillus__pleuropneumoniae	GCA_044998995.1_ASM4499899v1	EHIBKAEI_00222	245384	246343	cas5f_I_F_3	block2
	Actinobacillus__pleuropneumoniae	GCA_044998995.1_ASM4499899v1	EHIBKAEI_00223	246340	247689	cas8f_I_F_8	block2
	Actinobacillus__pleuropneumoniae	GCA_000015885.1_ASM1588v1	DLGCAFNB_00218	231296	234643	cas3f_I_F_1	block2
	Actinobacillus__pleuropneumoniae	GCA_000015885.1_ASM1588v1	DLGCAFNB_00219	234640	235596	cas1_I_F_1	block2
	Actinobacillus__pleuropneumoniae	GCA_000015885.1_ASM1588v1	DLGCAFNB_00221	237877	238872	cas7f_I_F_1	block2
	Actinobacillus__pleuropneumoniae	GCA_000015885.1_ASM1588v1	DLGCAFNB_00222	238874	239833	cas5f_I_F_3	block2
	Actinobacillus__pleuropneumoniae	GCA_000015885.1_ASM1588v1	DLGCAFNB_00223	239830	241179	cas8f_I_F_8	block2
	Actinobacillus__pleuropneumoniae	GCA_044999015.1_ASM4499901v1	JCGFFBHJ_00221	235843	237840	cas3f_I_F_1	block2
	Actinobacillus__pleuropneumoniae	GCA_044999015.1_ASM4499901v1	JCGFFBHJ_00222	237837	238793	cas1_I_F_1	block2
	Actinobacillus__pleuropneumoniae	GCA_044999015.1_ASM4499901v1	JCGFFBHJ_00224	240592	241587	cas7f_I_F_1	block2
	Actinobacillus__pleuropneumoniae	GCA_044999015.1_ASM4499901v1	JCGFFBHJ_00225	241589	242548	cas5f_I_F_3	block2
	Actinobacillus__pleuropneumoniae	GCA_044999015.1_ASM4499901v1	JCGFFBHJ_00226	242545	243894	cas8f_I_F_8	block2
	Actinobacillus__pleuropneumoniae	GCA_021953085.1_ASM2195308v1	JLCPEOKK_00221	235816	239163	cas3f_I_F_1	block2
	Actinobacillus__pleuropneumoniae	GCA_021953085.1_ASM2195308v1	JLCPEOKK_00222	239160	240116	cas1_I_F_1	block2
	Actinobacillus__pleuropneumoniae	GCA_021953085.1_ASM2195308v1	JLCPEOKK_00224	243418	244413	cas7f_I_F_1	block2
	Actinobacillus__pleuropneumoniae	GCA_021953085.1_ASM2195308v1	JLCPEOKK_00225	244415	245374	cas5f_I_F_3	block2
	Actinobacillus__pleuropneumoniae	GCA_021953085.1_ASM2195308v1	JLCPEOKK_00226	245371	246720	cas8f_I_F_8	block2
	Actinobacillus__pleuropneumoniae	GCA_021952465.1_ASM2195246v1	FHCAMIDG_01327	1410381	1411730	cas8f_I_F_8	block2
	Actinobacillus__pleuropneumoniae	GCA_021952465.1_ASM2195246v1	FHCAMIDG_01328	1411727	1412686	cas5f_I_F_3	block2
	Actinobacillus__pleuropneumoniae	GCA_021952465.1_ASM2195246v1	FHCAMIDG_01329	1412688	1413683	cas7f_I_F_1	block2
	Actinobacillus__pleuropneumoniae	GCA_021952465.1_ASM2195246v1	FHCAMIDG_01331	1416503	1417459	cas1_I_F_1	block2
	Actinobacillus__pleuropneumoniae	GCA_021952465.1_ASM2195246v1	FHCAMIDG_01332	1417456	1420803	cas3f_I_F_1	block2
	Actinobacillus__pleuropneumoniae	GCA_021952485.1_ASM2195248v1	BHOBNACP_00218	238515	241862	cas3f_I_F_1	block2
	Actinobacillus__pleuropneumoniae	GCA_021952485.1_ASM2195248v1	BHOBNACP_00219	241859	242815	cas1_I_F_1	block2
	Actinobacillus__pleuropneumoniae	GCA_021952485.1_ASM2195248v1	BHOBNACP_00221	244194	245189	cas7f_I_F_1	block2
	Actinobacillus__pleuropneumoniae	GCA_021952485.1_ASM2195248v1	BHOBNACP_00222	245191	246150	cas5f_I_F_3	block2
	Actinobacillus__pleuropneumoniae	GCA_021952485.1_ASM2195248v1	BHOBNACP_00223	246147	247496	cas8f_I_F_8	block2
	Actinobacillus__pleuropneumoniae	GCA_045038425.1_ASM4503842v1	DCOIDDDO_00221	236070	239417	cas3f_I_F_1	block2
	Actinobacillus__pleuropneumoniae	GCA_045038425.1_ASM4503842v1	DCOIDDDO_00222	239414	240370	cas1_I_F_1	block2
	Actinobacillus__pleuropneumoniae	GCA_045038425.1_ASM4503842v1	DCOIDDDO_00224	241990	242985	cas7f_I_F_1	block2
	Actinobacillus__pleuropneumoniae	GCA_045038425.1_ASM4503842v1	DCOIDDDO_00225	242987	243946	cas5f_I_F_3	block2
	Actinobacillus__pleuropneumoniae	GCA_045038425.1_ASM4503842v1	DCOIDDDO_00226	243943	245292	cas8f_I_F_8	block2
	Actinobacillus__pleuropneumoniae	GCA_021953185.1_ASM2195318v1	IOLBDEFB_02038	2080206	2081531	dGTPase__Sp_dGTPase	block3
	Actinobacillus__pleuropneumoniae	GCA_021957025.1_ASM2195702v1	MBIBALPG_00337	356194	357519	dGTPase__Sp_dGTPase	block3
	Actinobacillus__pleuropneumoniae	GCA_900638445.1_57675_E01	EAEJNKEK_00332	353703	355028	dGTPase__Sp_dGTPase	block3
	Actinobacillus__pleuropneumoniae	GCA_021957065.1_ASM2195706v1	HHOIDEBP_00332	354558	355883	dGTPase__Sp_dGTPase	block3
	Actinobacillus__pleuropneumoniae	GCA_021957085.1_ASM2195708v1	PDGBFCGK_00333	355761	357086	dGTPase__Sp_dGTPase	block3
	Actinobacillus__pleuropneumoniae	GCA_021957125.1_ASM2195712v1	NPKHNMBB_00328	352868	354193	dGTPase__Sp_dGTPase	block3
	Actinobacillus__pleuropneumoniae	GCA_023035175.1_ASM2303517v1	IJLPOOEL_00332	353755	355080	dGTPase__Sp_dGTPase	block3
	Actinobacillus__pleuropneumoniae	GCA_023100885.1_ASM2310088v1	KFKFIDGG_01266	1365796	1367121	dGTPase__Sp_dGTPase	block3
	Actinobacillus__pleuropneumoniae	GCA_000020405.1_ASM2040v1	NLEOMAFE_00336	357542	358867	dGTPase__Sp_dGTPase	block3
	Actinobacillus__pleuropneumoniae	GCA_026153635.1_ASM2615363v1	GMFPICLF_00330	356198	357523	dGTPase__Sp_dGTPase	block3
	Actinobacillus__pleuropneumoniae	GCA_001460855.1_MIDG2331	BBJAFBDE_00325	353022	354347	dGTPase__Sp_dGTPase	block3
	Actinobacillus__pleuropneumoniae	GCA_040616345.1_ASM4061634v1	MJKBMBOC_00408	436412	437737	dGTPase__Sp_dGTPase	block3
	Actinobacillus__pleuropneumoniae	GCA_021952945.1_ASM2195294v1	GOLBGFMK_00331	352227	353552	dGTPase__Sp_dGTPase	block3
	Actinobacillus__pleuropneumoniae	GCA_003431405.1_ASM343140v1	EADMGKNJ_01497	1512164	1513489	dGTPase__Sp_dGTPase	block3
	Actinobacillus__pleuropneumoniae	GCA_044999005.1_ASM4499900v1	DBEHEJBB_00334	357702	359027	dGTPase__Sp_dGTPase	block3
	Actinobacillus__pleuropneumoniae	GCA_021953005.1_ASM2195300v1	INKANPPG_00330	351836	353161	dGTPase__Sp_dGTPase	block3
	Actinobacillus__pleuropneumoniae	GCA_021953125.1_ASM2195312v1	MIALJOEN_00320	344994	346319	dGTPase__Sp_dGTPase	block3
	Actinobacillus__pleuropneumoniae	GCA_019264705.1_ASM1926470v1	KOIODAFE_01874	1921599	1922924	dGTPase__Sp_dGTPase	block3
	Actinobacillus__pleuropneumoniae	GCA_021952485.1_ASM2195248v1	BHOBNACP_00331	358045	359370	dGTPase__Sp_dGTPase	block3
	Actinobacillus__pleuropneumoniae	GCA_045038425.1_ASM4503842v1	DCOIDDDO_00864	951188	952513	dGTPase__Sp_dGTPase	block3
	Actinobacillus__pleuropneumoniae	GCA_021953265.1_ASM2195326v1	NNNFMPLB_00328	356191	357516	dGTPase__Sp_dGTPase	block3
	Actinobacillus__pleuropneumoniae	GCA_021957045.1_ASM2195704v1	GOAPBMCC_00333	355743	357068	dGTPase__Sp_dGTPase	block3
	Actinobacillus__pleuropneumoniae	GCA_021957145.1_ASM2195714v1	HELGEAOD_00333	358553	359878	dGTPase__Sp_dGTPase	block3
	Actinobacillus__pleuropneumoniae	GCA_021957105.1_ASM2195710v1	GMLFOHNM_00335	357908	359233	dGTPase__Sp_dGTPase	block3
	Actinobacillus__pleuropneumoniae	GCA_021957185.1_ASM2195718v1	KOOJKLGC_00332	353656	354981	dGTPase__Sp_dGTPase	block3
	Actinobacillus__pleuropneumoniae	GCA_021957165.1_ASM2195716v1	OEDDKBAM_00329	353058	354383	dGTPase__Sp_dGTPase	block3
	Actinobacillus__pleuropneumoniae	GCA_021957205.1_ASM2195720v1	AGGECHBH_00330	352366	353691	dGTPase__Sp_dGTPase	block3
	Actinobacillus__pleuropneumoniae	GCA_023520775.1_ASM2352077v1	CFFPDDHM_00376	359858	361183	dGTPase__Sp_dGTPase	block3
	Actinobacillus__pleuropneumoniae	GCA_000016685.1_ASM1668v1	JDNBHMEB_00339	352678	354003	dGTPase__Sp_dGTPase	block3
	Actinobacillus__pleuropneumoniae	GCA_023921245.1_ASM2392124v1	OKLGLGGD_00332	351808	353133	dGTPase__Sp_dGTPase	block3
	Actinobacillus__pleuropneumoniae	GCA_027941935.1_ASM2794193v1	JBJDFCIK_00333	353613	354938	dGTPase__Sp_dGTPase	block3
	Actinobacillus__pleuropneumoniae	GCA_041272965.1_ASM4127296v1	MKGGNCLD_00330	354677	356002	dGTPase__Sp_dGTPase	block3
	Actinobacillus__pleuropneumoniae	GCA_003290385.1_ASM329038v1	JIOILCBO_00333	353484	354809	dGTPase__Sp_dGTPase	block3
	Actinobacillus__pleuropneumoniae	GCA_044998985.1_ASM4499898v1	HDNCJGNP_00865	952082	953407	dGTPase__Sp_dGTPase	block3
	Actinobacillus__pleuropneumoniae	GCA_041273615.1_ASM4127361v1	HMMMPJNC_00337	353955	355280	dGTPase__Sp_dGTPase	block3
	Actinobacillus__pleuropneumoniae	GCA_017357465.1_ASM1735746v1	GNJIOBCG_00422	452355	453680	dGTPase__Sp_dGTPase	block3
	Actinobacillus__pleuropneumoniae	GCA_044998995.1_ASM4499899v1	EHIBKAEI_00334	357715	359040	dGTPase__Sp_dGTPase	block3
	Actinobacillus__pleuropneumoniae	GCA_000015885.1_ASM1588v1	DLGCAFNB_00329	347915	349240	dGTPase__Sp_dGTPase	block3
	Actinobacillus__pleuropneumoniae	GCA_044999015.1_ASM4499901v1	JCGFFBHJ_00335	353552	354877	dGTPase__Sp_dGTPase	block3
	Actinobacillus__pleuropneumoniae	GCA_021953085.1_ASM2195308v1	JLCPEOKK_00335	356205	357530	dGTPase__Sp_dGTPase	block3
	Actinobacillus__pleuropneumoniae	GCA_021952465.1_ASM2195246v1	FHCAMIDG_01221	1302714	1304039	dGTPase__Sp_dGTPase	block3
	Actinobacillus__pleuropneumoniae	GCA_045055295.1_ASM4505529v1	OFENBDKN_00333	358485	359810	dGTPase__Sp_dGTPase	block3
	Actinobacillus__pleuropneumoniae	GCA_021952605.1_ASM2195260v1	BBLBNJNH_00332	353507	354832	dGTPase__Sp_dGTPase	block3
	Aeromonas__dhakensis	GCA_022703095.1_ASM2270309v1	LMKKHABP_04243	4657939	4658805	Belisama__VCA0458	block4
	Aeromonas__dhakensis	GCA_033096545.1_ASM3309654v1	CJOIBBFF_00753	774682	775548	Belisama__VCA0458	block4
	Aeromonas__dhakensis	GCA_020405305.1_ASM2040530v1	APNPGFPJ_00782	800328	801194	Belisama__VCA0458	block4
	Aeromonas__dhakensis	GCA_026651385.1_ASM2665138v1	MBLDGGGG_03459	3852656	3853522	Belisama__VCA0458	block4
	Aeromonas__dhakensis	GCA_035658375.1_ASM3565837v1	EGFIINON_03721	4135701	4136567	Belisama__VCA0458	block4
	Aeromonas__dhakensis	GCA_023920205.1_ASM2392020v1	BAFMPNBO_00874	886041	886907	Belisama__VCA0458	block4
	Aeromonas__dhakensis	GCA_034143565.1_ASM3414356v1	LNPOADIE_02141	2443074	2443940	Belisama__VCA0458	block4
	Aeromonas__dhakensis	GCA_037101205.1_ASM3710120v1	HPMIFBDO_02029	2313707	2314573	Belisama__VCA0458	block4
	Aeromonas__dhakensis	GCA_026651365.1_ASM2665136v1	MNLPMBFK_03594	4005647	4006513	Belisama__VCA0458	block4
	Aeromonas__dhakensis	GCA_026651345.1_ASM2665134v1	HHEDBHOB_00155	146613	147479	Belisama__VCA0458	block4
	Aeromonas__dhakensis	GCA_026651525.1_ASM2665152v1	CLONKLBI_02934	3292798	3293664	Belisama__VCA0458	block4
	Aeromonas__dhakensis	GCA_037076415.1_ASM3707641v1	BCFOAGOI_03515	3927663	3928529	Belisama__VCA0458	block4
	Aeromonas__dhakensis	GCA_028736295.1_ASM2873629v1	JHHFFFGI_03447	3870746	3871612	Belisama__VCA0458	block4
	Aeromonas__dhakensis	GCA_026651465.1_ASM2665146v1	JGNHCLOF_02060	2313212	2314078	Belisama__VCA0458	block4
	Aeromonas__dhakensis	GCA_037076385.1_ASM3707638v1	AOCNPEDN_03513	3925835	3926701	Belisama__VCA0458	block4
	Aeromonas__dhakensis	GCA_029773005.1_ASM2977300v1	DHLMGNCK_00048	44972	45838	Belisama__VCA0458	block4
	Aeromonas__dhakensis	GCA_029773105.1_ASM2977310v1	IAELJFBH_03346	3773693	3774559	Belisama__VCA0458	block4
	Aeromonas__dhakensis	GCA_002285935.1_ASM228593v1	GAGFAFLN_04420	4819997	4820863	Belisama__VCA0458	block4
	Aeromonas__dhakensis	GCA_020405345.1_ASM2040534v1	LDHEGIDE_00786	807773	808639	Belisama__VCA0458	block4
	Aeromonas__dhakensis	GCA_017310235.1_ASM1731023v1	KJEBMCGM_03475	3873816	3874682	Belisama__VCA0458	block4
	Aeromonas__dhakensis	GCA_029773285.1_ASM2977328v1	IBFCFAJE_01727	1788037	1788903	Belisama__VCA0458	block4
	Aeromonas__dhakensis	GCA_029773305.1_ASM2977330v1	FPLKINMK_01664	1717076	1717942	Belisama__VCA0458	block4
	Aeromonas__dhakensis	GCA_043099375.1_ASM4309937v1	FMOEGOGD_03519	3946891	3947757	Belisama__VCA0458	block4
	Aeromonas__salmonicida	GCA_046105025.1_ASM4610502v1	JKPJMCND_00704	708867	709733	Belisama__VCA0458	block5
	Aeromonas__salmonicida	GCA_002735225.1_ASM273522v1	FKHDDFGC_00708	705256	706122	Belisama__VCA0458	block5
	Aeromonas__salmonicida	GCA_012931585.1_ASM1293158v1	DKBPKEFF_03961	4270937	4271803	Belisama__VCA0458	block5
	Aeromonas__salmonicida	GCA_019443805.1_ASM1944380v1	NHACGEMC_03598	3732755	3733621	Belisama__VCA0458	block5
	Aeromonas__salmonicida	GCA_028356175.1_ASM2835617v1	KEDAOKMK_00804	805741	806607	Belisama__VCA0458	block5
	Aeromonas__salmonicida	GCA_019443825.1_ASM1944382v1	FJHFBGBF_03655	3730816	3731682	Belisama__VCA0458	block5
	Aeromonas__salmonicida	GCA_009858135.1_ASM985813v1	FCLCLGME_00734	724627	725493	Belisama__VCA0458	block5
	Aeromonas__salmonicida	GCA_047276505.1_BMC_JK_Hybrid_WGS	BLAFBLEB_00176	170081	170947	Belisama__VCA0458	block5
	Aeromonas__salmonicida	GCA_002214245.1_ASM221424v1	BAPCGFFF_00921	927289	928155	Belisama__VCA0458	block5
	Aeromonas__salmonicida	GCA_001643355.2_ASM164335v2	DLJECBOH_00199	186375	187241	Belisama__VCA0458	block5
	Aeromonas__salmonicida	GCA_012933685.1_ASM1293368v1	AMKFCKED_04717	4446866	4447732	Belisama__VCA0458	block5
	Aeromonas__salmonicida	GCA_029541925.1_ASM2954192v1	NCADDMEK_00698	714421	715287	Belisama__VCA0458	block5
	Aeromonas__salmonicida	GCA_030011615.1_ASM3001161v1	KABGMOJA_02537	2830705	2831571	Belisama__VCA0458	block5
	Aeromonas__salmonicida	GCA_037817735.1_ASM3781773v1	PBNFLDEI_03551	3825367	3826233	Belisama__VCA0458	block5
	Aeromonas__salmonicida	GCA_027947675.1_ASM2794767v1	OPOEFPKP_02526	2538870	2539736	Belisama__VCA0458	block5
	Aeromonas__salmonicida	GCA_002313065.1_ASM231306v1	MAJAFBKA_01837	1839032	1839898	Belisama__VCA0458	block5
	Aeromonas__salmonicida	GCA_028355995.1_ASM2835599v1	EBDPBJJP_00800	800308	801174	Belisama__VCA0458	block5
	Aeromonas__salmonicida	GCA_002214305.1_ASM221430v1	CJJKNDMK_00917	924473	925339	Belisama__VCA0458	block5
	Aeromonas__salmonicida	GCA_003692675.1_ASM369267v1	MOIMKADH_03692	3841806	3842672	Belisama__VCA0458	block5
	Aeromonas__salmonicida	GCA_027947655.1_ASM2794765v1	FBLBKMOF_02541	2551330	2552196	Belisama__VCA0458	block5
	Aeromonas__salmonicida	GCA_028355655.1_ASM2835565v1	CCLHINAH_03754	4044227	4045093	Belisama__VCA0458	block5
	Aeromonas__salmonicida	GCA_000196395.1_ASM19639v1	HLANIBGM_03646	3805092	3805958	Belisama__VCA0458	block5
	Aeromonas__salmonicida	GCA_031233635.1_ASM3123363v1	MEJCAOMN_03382	3727591	3728457	Belisama__VCA0458	block5
	Aeromonas__salmonicida	GCA_030011595.1_ASM3001159v1	CBEKPABK_02193	2410033	2410899	Belisama__VCA0458	block5
	Aeromonas__salmonicida	GCA_014872735.1_ASM1487273v1	ALCHHKJM_02814	2951480	2952346	Belisama__VCA0458	block5
	Aeromonas__salmonicida	GCA_002764135.1_ASM276413v1	ONENKLHB_03746	3979505	3980371	Belisama__VCA0458	block5
	Aeromonas__salmonicida	GCA_001643275.2_ASM164327v2	PNIKFFGB_02526	2538870	2539736	Belisama__VCA0458	block5
	Aeromonas__salmonicida	GCA_008370735.1_ASM837073v1	PLNAFPGC_00827	815617	816483	Belisama__VCA0458	block5
	Aeromonas__salmonicida	GCA_020683025.1_ASM2068302v1	JOEPHAOG_02037	2181274	2182140	Belisama__VCA0458	block5
	Aeromonas__salmonicida	GCA_028356375.1_ASM2835637v1	GPBENIJC_03567	3715857	3716723	Belisama__VCA0458	block5
	Aeromonas__salmonicida	GCA_009858115.1_ASM985811v1	GIHAOBPH_03457	3562697	3563563	Belisama__VCA0458	block5
	Aeromonas__salmonicida	GCA_002180335.1_ASM218033v1	DLCIJDMB_04335	4685611	4686477	Belisama__VCA0458	block5
	Aeromonas__salmonicida	GCA_043099385.1_ASM4309938v1	BJHLBBJG_00760	758273	759139	Belisama__VCA0458	block5
	Aeromonas__salmonicida	GCA_024508255.1_ASM2450825v1	BFMHLEFM_00846	878261	879127	Belisama__VCA0458	block5
	Aeromonas__salmonicida	GCA_029854275.1_ASM2985427v1	JJJGPOOL_03597	3766792	3767658	Belisama__VCA0458	block5
	Aeromonas__salmonicida	GCA_028355815.1_ASM2835581v1	HLNFKNKO_03697	3999551	4000417	Belisama__VCA0458	block5
	Aeromonas__salmonicida	GCA_028358575.1_ASM2835857v1	DMENKPGC_00915	927274	928140	Belisama__VCA0458	block5
	Aeromonas__salmonicida	GCA_002214265.1_ASM221426v1	CMNLMBBG_00916	927298	928164	Belisama__VCA0458	block5
	Aggregatibacter__actinomycetemcomitans	GCA_016026035.1_ASM1602603v1	DHOADIOO_00738	780164	781516	dGTPase__Sp_dGTPase	block6
	Aggregatibacter__actinomycetemcomitans	GCA_023518055.1_ASM2351805v1	AFECANHD_01778	1792144	1793496	dGTPase__Sp_dGTPase	block6
	Aggregatibacter__actinomycetemcomitans	GCA_024730725.1_ASM2473072v1	JELLEDKI_00644	679717	681069	dGTPase__Sp_dGTPase	block6
	Aggregatibacter__actinomycetemcomitans	GCA_025449295.1_ASM2544929v1	EIMAOKHF_01588	1580057	1581409	dGTPase__Sp_dGTPase	block6
	Aggregatibacter__actinomycetemcomitans	GCA_024730745.1_ASM2473074v1	PGFFLCMP_00463	458996	460348	dGTPase__Sp_dGTPase	block6
	Aggregatibacter__actinomycetemcomitans	GCA_000241025.2_ASM24102v2	PDHLPNJC_01961	1926284	1927636	dGTPase__Sp_dGTPase	block6
	Aggregatibacter__actinomycetemcomitans	GCA_001594245.1_ASM159424v1	EPLDOHCG_01028	1076094	1077446	dGTPase__Sp_dGTPase	block6
	Aggregatibacter__actinomycetemcomitans	GCA_001594265.1_ASM159426v1	LCLABKKL_00060	62748	64100	dGTPase__Sp_dGTPase	block6
	Aggregatibacter__actinomycetemcomitans	GCA_020809485.1_ASM2080948v1	HCANAHGH_01777	1804372	1805724	dGTPase__Sp_dGTPase	block6
	Aggregatibacter__actinomycetemcomitans	GCA_023517835.1_ASM2351783v1	HHDBBJDG_01766	1797510	1798862	dGTPase__Sp_dGTPase	block6
	Aggregatibacter__actinomycetemcomitans	GCA_023517895.1_ASM2351789v1	LGPPJDDN_01856	1846593	1847945	dGTPase__Sp_dGTPase	block6
	Aggregatibacter__actinomycetemcomitans	GCA_008086405.1_ASM808640v1	AODJDHNA_01400	1358606	1359958	dGTPase__Sp_dGTPase	block6
	Aggregatibacter__actinomycetemcomitans	GCA_024730685.1_ASM2473068v1	HCFMHDGN_01738	1770388	1771740	dGTPase__Sp_dGTPase	block6
	Aggregatibacter__actinomycetemcomitans	GCA_023517915.1_ASM2351791v1	IOKNCLCG_01834	1831658	1833010	dGTPase__Sp_dGTPase	block6
	Aggregatibacter__actinomycetemcomitans	GCA_024730705.1_ASM2473070v1	NPLJCGNF_01744	1772595	1773947	dGTPase__Sp_dGTPase	block6
	Aggregatibacter__actinomycetemcomitans	GCA_000604045.1_ASM60404v1	KCAKDEDB_01769	1792532	1793884	dGTPase__Sp_dGTPase	block6
	Aggregatibacter__actinomycetemcomitans	GCA_001547775.1_ASM154777v1	CNNCANKM_01821	1766356	1767708	dGTPase__Sp_dGTPase	block6
	Aggregatibacter__actinomycetemcomitans	GCA_008086365.1_ASM808636v1	KDEKPEGP_01801	1754559	1755911	dGTPase__Sp_dGTPase	block6
	Aggregatibacter__actinomycetemcomitans	GCA_001690155.1_ASM169015v1	GCDINMHH_01322	1324021	1325373	dGTPase__Sp_dGTPase	block6
	Aggregatibacter__actinomycetemcomitans	GCA_023517815.1_ASM2351781v1	MDKIGPOD_01605	1639575	1640927	dGTPase__Sp_dGTPase	block6
	Aggregatibacter__actinomycetemcomitans	GCA_000146265.4_ASM14626v4	JEEMNKLL_01562	1590376	1591728	dGTPase__Sp_dGTPase	block6
	Aggregatibacter__actinomycetemcomitans	GCA_000163615.3_ASM16361v3	KPCHALBI_00088	101167	102519	dGTPase__Sp_dGTPase	block6
	Aggregatibacter__actinomycetemcomitans	GCA_008086385.1_ASM808638v1	GHCLINJK_01627	1579984	1581336	dGTPase__Sp_dGTPase	block6
	Aggregatibacter__actinomycetemcomitans	GCA_023517855.1_ASM2351785v1	JHLAIHJP_01779	1807282	1808634	dGTPase__Sp_dGTPase	block6
	Alteromonas__macleodii	GCA_963691725.1_uoEpiScrs1.Alteromonas_macleodii_1.1	KPJHFNAL_03000	3402124	3403032	Belisama__VCA0458	block7
	Alteromonas__macleodii	GCA_901457835.2_ASM90145783v2.txt	AKBNLDIM_03360	3779092	3780000	Belisama__VCA0458	block7
	Alteromonas__macleodii	GCA_001578515.1_ASM157851v1	GCIBFBNJ_03296	3764783	3765691	Belisama__VCA0458	block7
	Alteromonas__macleodii	GCA_023805395.1_ASM2380539v1	BPBBFFOK_04145	4832208	4833116	Belisama__VCA0458	block7
	Alteromonas__macleodii	GCA_037477885.1_ASM3747788v1	FNJHFPNG_03305	3788146	3789054	Belisama__VCA0458	block7
	Alteromonas__macleodii	GCA_042986645.1_ASM4298664v1	IFNBNKHM_03450	4025737	4026645	Belisama__VCA0458	block7
	Alteromonas__macleodii	GCA_901446615.2_ASM90144661v2	OKDCLAKK_03327	3825576	3826484	Belisama__VCA0458	block7
	Alteromonas__macleodii	GCA_002849875.1_ASM284987v1	GJBENNKN_03308	3810150	3811058	Belisama__VCA0458	block7
	Alteromonas__macleodii	GCA_901457775.2_ASM90145777v2	POAMFCMJ_03243	3720824	3721732	Belisama__VCA0458	block7
	Alteromonas__macleodii	GCA_000300175.1_ASM30017v1	EAPELANH_03337	3838485	3839393	Belisama__VCA0458	block7
	Alteromonas__macleodii	GCA_000172635.2_ASM17263v2	DEIHPPIF_03218	3700439	3701347	Belisama__VCA0458	block7
	Alteromonas__macleodii	GCA_000299995.1_ASM29999v1	CFBBABNN_03206	3667737	3668573	Belisama__VCA0458	block7
	Alteromonas__macleodii	GCA_001562235.1_ASM156223v1	KPNBCLOJ_03427	3801129	3801755	Belisama__VCA0458	block7
	Alteromonas__macleodii	GCA_000299955.1_ASM29995v1	FOEEMOMN_03307	3777856	3778764	Belisama__VCA0458	block7
	Alteromonas__macleodii	GCA_901457815.2_ASM90145781v2	BKCMPKGB_03368	3840332	3841240	Belisama__VCA0458	block7
	Alteromonas__macleodii	GCA_901457775.2_ASM90145777v2	POAMFCMJ_02218	2537457	2538800	dGTPase__Sp_dGTPase	block8
	Alteromonas__macleodii	GCA_042986645.1_ASM4298664v1	IFNBNKHM_02310	2678737	2680080	dGTPase__Sp_dGTPase	block8
	Alteromonas__macleodii	GCA_001578515.1_ASM157851v1	GCIBFBNJ_02280	2588031	2589374	dGTPase__Sp_dGTPase	block8
	Alteromonas__macleodii	GCA_001562235.1_ASM156223v1	KPNBCLOJ_02374	2621588	2622931	dGTPase__Sp_dGTPase	block8
	Alteromonas__macleodii	GCA_002849875.1_ASM284987v1	GJBENNKN_02238	2564239	2565582	dGTPase__Sp_dGTPase	block8
	Alteromonas__macleodii	GCA_000299995.1_ASM29999v1	CFBBABNN_02189	2485177	2486538	dGTPase__Sp_dGTPase	block8
	Alteromonas__macleodii	GCA_000300175.1_ASM30017v1	EAPELANH_02304	2624487	2625830	dGTPase__Sp_dGTPase	block8
	Alteromonas__macleodii	GCA_000172635.2_ASM17263v2	DEIHPPIF_02183	2503084	2504427	dGTPase__Sp_dGTPase	block8
	Alteromonas__macleodii	GCA_023805395.1_ASM2380539v1	BPBBFFOK_01661	1923708	1925075	dGTPase__Sp_dGTPase	block8
	Alteromonas__macleodii	GCA_023805395.1_ASM2380539v1	BPBBFFOK_02999	3482396	3483739	dGTPase__Sp_dGTPase	block8
	Alteromonas__macleodii	GCA_963691725.1_uoEpiScrs1.Alteromonas_macleodii_1.1	KPJHFNAL_01866	2096269	2097612	dGTPase__Sp_dGTPase	block8
	Alteromonas__macleodii	GCA_000299955.1_ASM29995v1	FOEEMOMN_02270	2579327	2580670	dGTPase__Sp_dGTPase	block8
	Alteromonas__macleodii	GCA_037477885.1_ASM3747788v1	FNJHFPNG_02247	2567651	2568994	dGTPase__Sp_dGTPase	block8
	Alteromonas__macleodii	GCA_901457815.2_ASM90145781v2	BKCMPKGB_02289	2594451	2595794	dGTPase__Sp_dGTPase	block8
	Alteromonas__macleodii	GCA_901457835.2_ASM90145783v2.txt	AKBNLDIM_02294	2575047	2576390	dGTPase__Sp_dGTPase	block8
	Alteromonas__macleodii	GCA_901446615.2_ASM90144661v2	OKDCLAKK_02288	2624347	2625690	dGTPase__Sp_dGTPase	block8
	Alteromonas__macleodii	GCA_042986645.1_ASM4298664v1	IFNBNKHM_00972	1120048	1121415	dGTPase__Sp_dGTPase	block8
	Alteromonas__mediterranea	GCA_001886415.1_ASM188641v1	GHGBDODE_02099	2412664	2414007	dGTPase__Sp_dGTPase	block10
	Alteromonas__mediterranea	GCA_001886455.1_ASM188645v1	LNCHIKBA_02092	2394812	2396155	dGTPase__Sp_dGTPase	block10
	Alteromonas__mediterranea	GCA_001886435.1_ASM188643v1	HLLILGBC_02120	2425725	2427068	dGTPase__Sp_dGTPase	block10
	Alteromonas__mediterranea	GCA_000439575.1_ASM43957v1	FNCIGGFO_02370	2608819	2610162	dGTPase__Sp_dGTPase	block10
	Alteromonas__mediterranea	GCA_006517095.1_ASM651709v1	HHCAMJPN_02074	2362779	2364122	dGTPase__Sp_dGTPase	block10
	Alteromonas__mediterranea	GCA_000439535.1_ASM43953v1	FGCBGJFJ_02312	2581171	2582514	dGTPase__Sp_dGTPase	block10
	Alteromonas__mediterranea	GCA_000439555.1_ASM43955v1	CJOJFKOJ_02275	2554513	2555856	dGTPase__Sp_dGTPase	block10
	Alteromonas__mediterranea	GCA_006517115.1_ASM651711v1	PJLJNLPG_02006	2322145	2323488	dGTPase__Sp_dGTPase	block10
	Alteromonas__mediterranea	GCA_001562315.1_ASM156231v1	NAAFKJCA_02368	2599689	2601032	dGTPase__Sp_dGTPase	block10
	Alteromonas__mediterranea	GCA_009759785.1_ASM975978v1	GFHJJFOE_02091	2391659	2393002	dGTPase__Sp_dGTPase	block10
	Alteromonas__mediterranea	GCA_000439595.1_ASM43959v1	NPCDHHPM_02285	2541043	2542386	dGTPase__Sp_dGTPase	block10
	Alteromonas__mediterranea	GCA_000020585.3_ASM2058v3	CGHFMELP_02294	2521230	2522573	dGTPase__Sp_dGTPase	block10
	Alteromonas__mediterranea	GCA_001562295.1_ASM156229v1	ADODPJMD_02372	2608035	2609378	dGTPase__Sp_dGTPase	block10
	Alteromonas__mediterranea	GCA_001886395.1_ASM188639v1	NHOPEFAA_02098	2419557	2420900	dGTPase__Sp_dGTPase	block10
	Alteromonas__mediterranea	GCA_000310085.1_ASM31008v1	IGGAMJFA_02386	2622566	2623909	dGTPase__Sp_dGTPase	block10
	Alteromonas__mediterranea	GCA_000439495.1_ASM43949v1	IPKDMIAB_02253	2478789	2480132	dGTPase__Sp_dGTPase	block10
	Alteromonas__mediterranea	GCA_000439475.1_ASM43947v1	DNDNNLCK_02438	2444643	2445986	dGTPase__Sp_dGTPase	block10
	Alteromonas__mediterranea	GCA_006517115.1_ASM651711v1	PJLJNLPG_02975	3481553	3482458	Belisama__VCA0458	block9
	Alteromonas__mediterranea	GCA_000310085.1_ASM31008v1	IGGAMJFA_03461	3834669	3835574	Belisama__VCA0458	block9
	Alteromonas__mediterranea	GCA_000439495.1_ASM43949v1	IPKDMIAB_03220	3600478	3601383	Belisama__VCA0458	block9
	Alteromonas__mediterranea	GCA_001886435.1_ASM188643v1	HLLILGBC_03062	3556581	3557486	Belisama__VCA0458	block9
	Alteromonas__mediterranea	GCA_006517095.1_ASM651709v1	HHCAMJPN_03082	3555928	3556833	Belisama__VCA0458	block9
	Alteromonas__mediterranea	GCA_001886415.1_ASM188641v1	GHGBDODE_03058	3555807	3556712	Belisama__VCA0458	block9
	Alteromonas__mediterranea	GCA_000439475.1_ASM43947v1	DNDNNLCK_03508	3565112	3566017	Belisama__VCA0458	block9
	Alteromonas__mediterranea	GCA_000439595.1_ASM43959v1	NPCDHHPM_03278	3652863	3653768	Belisama__VCA0458	block9
	Alteromonas__mediterranea	GCA_001886455.1_ASM188645v1	LNCHIKBA_03044	3533547	3534452	Belisama__VCA0458	block9
	Alteromonas__mediterranea	GCA_000439575.1_ASM43957v1	FNCIGGFO_03439	3817860	3818765	Belisama__VCA0458	block9
	Alteromonas__mediterranea	GCA_000020585.3_ASM2058v3	CGHFMELP_03371	3707106	3708011	Belisama__VCA0458	block9
	Alteromonas__mediterranea	GCA_009759785.1_ASM975978v1	GFHJJFOE_03191	3722969	3723874	Belisama__VCA0458	block9
	Alteromonas__mediterranea	GCA_001886395.1_ASM188639v1	NHOPEFAA_03024	3531138	3532043	Belisama__VCA0458	block9
	Alteromonas__mediterranea	GCA_001562315.1_ASM156231v1	NAAFKJCA_03414	3793516	3794421	Belisama__VCA0458	block9
	Alteromonas__mediterranea	GCA_000439535.1_ASM43953v1	FGCBGJFJ_03296	3715495	3716400	Belisama__VCA0458	block9
	Alteromonas__mediterranea	GCA_000439555.1_ASM43955v1	CJOJFKOJ_03282	3715295	3716200	Belisama__VCA0458	block9
	Alteromonas__mediterranea	GCA_001562295.1_ASM156229v1	ADODPJMD_03430	3810985	3811890	Belisama__VCA0458	block9
	Avibacterium__paragallinarum	GCA_020892835.1_ASM2089283v1	GKCOHJAH_01683	1471427	1472779	dGTPase__Sp_dGTPase	block11
	Avibacterium__paragallinarum	GCA_046563695.1_npAP_Georgia_2023_5_B	JGKBDBCM_01830	1855517	1856869	dGTPase__Sp_dGTPase	block11
	Avibacterium__paragallinarum	GCA_046563705.1_npAP_Georgia_2023_2_A	KMEBMPCM_00223	249026	250378	dGTPase__Sp_dGTPase	block11
	Avibacterium__paragallinarum	GCA_046563755.1_npAP_Georgia_2023_1_A	KFEADBCM_02249	2277444	2278796	dGTPase__Sp_dGTPase	block11
	Avibacterium__paragallinarum	GCA_011765605.1_ASM1176560v1	CFINNFLI_01032	1048120	1049472	dGTPase__Sp_dGTPase	block11
	Avibacterium__paragallinarum	GCA_012850275.1_ASM1285027v1	AFFIEGJE_00608	633740	635092	dGTPase__Sp_dGTPase	block11
	Avibacterium__paragallinarum	GCA_022964995.1_ASM2296499v1	KPJLAEBA_00852	870964	872316	dGTPase__Sp_dGTPase	block11
	Avibacterium__paragallinarum	GCA_012850815.1_ASM1285081v1	DDDLLIBK_00606	633718	635070	dGTPase__Sp_dGTPase	block11
	Avibacterium__paragallinarum	GCA_019822885.1_ASM1982288v1	HLGMPEKO_01052	1030171	1031523	dGTPase__Sp_dGTPase	block11
	Avibacterium__paragallinarum	GCA_046563715.1_npAP_Georgia_2023_3_B	IAAHMJBD_00168	190956	192308	dGTPase__Sp_dGTPase	block11
	Avibacterium__paragallinarum	GCA_046563735.1_npAP_Ohio_2023_2_B	EJOAODOE_00117	149122	150474	dGTPase__Sp_dGTPase	block11
	Avibacterium__paragallinarum	GCA_046563745.1_npAP_Ohio_2023_3_C	AHGPOMCA_01547	1570155	1571507	dGTPase__Sp_dGTPase	block11
	Avibacterium__paragallinarum	GCA_046563725.1_npAP_Ohio_2023_4_C	ACGKFOOP_00148	186870	188222	dGTPase__Sp_dGTPase	block11
	Avibacterium__paragallinarum	GCA_046563765.1_npAP_North_Carolina_2024_A	ACGIPCHB_01896	1893874	1895226	dGTPase__Sp_dGTPase	block11
	Avibacterium__paragallinarum	GCA_003864155.1_ASM386415v1	CJPGBNDE_01235	1219931	1221283	dGTPase__Sp_dGTPase	block11
	Avibacterium__paragallinarum	GCA_012849875.1_ASM1284987v1	JBCPNEDD_00607	633559	634911	dGTPase__Sp_dGTPase	block11
	Avibacterium__paragallinarum	GCA_000969315.2_ASM96931v2	AKOOPCAO_00812	842913	844265	dGTPase__Sp_dGTPase	block11
	Avibacterium__paragallinarum	GCA_012850655.1_ASM1285065v1	COCLILII_01049	1108332	1109684	dGTPase__Sp_dGTPase	block11
	Avibacterium__paragallinarum	GCA_025884415.1_ASM2588441v1	ANCPEJLB_01130	1121847	1123199	dGTPase__Sp_dGTPase	block11
	Avibacterium__paragallinarum	GCA_025884555.1_ASM2588455v1	ACDOHBPD_01296	1388069	1389421	dGTPase__Sp_dGTPase	block11
	Bacillus__anthracis	GCA_009806635.1_ASM980663v1	OHMLIIIB_00052	46904	47449	gcu233__gcu233	block13
	Bacillus__anthracis	GCA_000875715.1_ASM87571v1	MAIPBPAO_05504	5151705	5152250	gcu233__gcu233	block13
	Bacillus__anthracis	GCA_009806675.1_ASM980667v1	DMBKIILJ_02199	2089848	2090393	gcu233__gcu233	block13
	Bacillus__anthracis	GCA_001654475.1_ASM165447v1	LFJDPLMB_05277	4896692	4897237	gcu233__gcu233	block13
	Bacillus__anthracis	GCA_019693235.1_ASM1969323v1	IBHDIJCI_05275	4896278	4896823	gcu233__gcu233	block13
	Bacillus__anthracis	GCA_022014775.1_ASM2201477v1	GJNKBPKC_05270	4898648	4899193	gcu233__gcu233	block13
	Bacillus__anthracis	GCA_022014795.1_ASM2201479v1	AENNAONO_05273	4897848	4898393	gcu233__gcu233	block13
	Bacillus__anthracis	GCA_022221005.1_ASM2222100v1	FAMAOHBL_05261	4898492	4899037	gcu233__gcu233	block13
	Bacillus__anthracis	GCA_022220565.1_ASM2222056v1	DMGNJILA_05264	4898779	4899324	gcu233__gcu233	block13
	Bacillus__anthracis	GCA_022221045.1_ASM2222104v1	PDMCECGK_05260	4898951	4899496	gcu233__gcu233	block13
	Bacillus__anthracis	GCA_022221185.1_ASM2222118v1	NAOPJAMM_05267	4944883	4945428	gcu233__gcu233	block13
	Bacillus__anthracis	GCA_022221225.1_ASM2222122v1	MLJCIMND_05260	4897672	4898217	gcu233__gcu233	block13
	Bacillus__anthracis	GCA_022221065.1_ASM2222106v1	GOFPAAFJ_05230	4872555	4873100	gcu233__gcu233	block13
	Bacillus__anthracis	GCA_022221305.1_ASM2222130v1	NMADCPOP_05259	4878474	4879019	gcu233__gcu233	block13
	Bacillus__anthracis	GCA_022221325.1_ASM2222132v1	DCDCJJIE_05270	4897204	4897749	gcu233__gcu233	block13
	Bacillus__anthracis	GCA_023824055.1_ASM2382405v1	JGGLELHI_05151	4974829	4975374	gcu233__gcu233	block13
	Bacillus__anthracis	GCA_024396775.1_ASM2439677v1	LKMPFMFA_05275	4897680	4898225	gcu233__gcu233	block13
	Bacillus__anthracis	GCA_026559735.1_ASM2655973v1	HIKNNMEF_03414	3160624	3161169	gcu233__gcu233	block13
	Bacillus__anthracis	GCA_000583105.1_ASM58310v1	COPLCIHM_05263	4880019	4880564	gcu233__gcu233	block13
	Bacillus__anthracis	GCA_000832425.1_ASM83242v1	INAEBOLO_00295	312303	312848	gcu233__gcu233	block13
	Bacillus__anthracis	GCA_000725325.1_ASM72532v1	JALDJLJG_05258	4882795	4883340	gcu233__gcu233	block13
	Bacillus__anthracis	GCA_026559755.1_ASM2655975v1	DMGNMMML_05272	4894267	4894812	gcu233__gcu233	block13
	Bacillus__anthracis	GCA_042193355.1_IAL52	OOJBDECF_05277	4895466	4896011	gcu233__gcu233	block13
	Bacillus__anthracis	GCA_030166675.1_ASM3016667v1	NHGJONGD_05272	4897092	4897637	gcu233__gcu233	block13
	Bacillus__anthracis	GCA_043190285.1_ASM4319028v1	IEIFKHHF_00897	867766	868311	gcu233__gcu233	block13
	Bacillus__anthracis	GCA_000832445.1_ASM83244v1	DCBAPNDA_03992	3691312	3691857	gcu233__gcu233	block13
	Bacillus__anthracis	GCA_000832565.1_ASM83256v1	BEMBFNLE_01485	1427079	1427624	gcu233__gcu233	block13
	Bacillus__anthracis	GCA_001683195.1_ASM168319v1	OHFFEHHG_05273	4898023	4898568	gcu233__gcu233	block13
	Bacillus__anthracis	GCA_030166975.1_ASM3016697v1	FHDLOMFA_05131	4923162	4923707	gcu233__gcu233	block13
	Bacillus__anthracis	GCA_001936375.1_ASM193637v1	BKKFCPJP_05263	4896989	4897534	gcu233__gcu233	block13
	Bacillus__anthracis	GCA_002980615.3_ASM298061v3	PJIPBMDD_05271	4898478	4899023	gcu233__gcu233	block13
	Bacillus__anthracis	GCA_000832585.1_ASM83258v1	ICMGPHFP_03282	3091138	3091683	gcu233__gcu233	block13
	Bacillus__anthracis	GCA_003410255.1_ASM341025v1	EAOJNFOL_05166	4896286	4896831	gcu233__gcu233	block13
	Bacillus__anthracis	GCA_000832665.1_ASM83266v1	JHDKCEBH_05336	4956384	4956929	gcu233__gcu233	block13
	Bacillus__anthracis	GCA_000832785.1_ASM83278v1	PHPAKMIN_05551	5194901	5195446	gcu233__gcu233	block13
	Bacillus__anthracis	GCA_006742565.1_ASM674256v1	ACHKDFAM_04128	3790483	3791028	gcu233__gcu233	block13
	Bacillus__anthracis	GCA_000832965.1_ASM83296v1	FMKDGDFB_02325	2188251	2188796	gcu233__gcu233	block13
	Bacillus__anthracis	GCA_009806595.1_ASM980659v1	LBFKKOMH_04369	4046921	4047466	gcu233__gcu233	block13
	Bacillus__anthracis	GCA_009806615.1_ASM980661v1	AHKPINPA_02862	2722058	2722603	gcu233__gcu233	block13
	Bacillus__anthracis	GCA_021390035.1_ASM2139003v1	CJHFLPEJ_04706	4362855	4363400	gcu233__gcu233	block13
	Bacillus__anthracis	GCA_022014755.1_ASM2201475v1	IKHJHILO_05273	4898622	4899167	gcu233__gcu233	block13
	Bacillus__anthracis	GCA_022220645.1_ASM2222064v1	ABDFEGDI_05262	4898429	4898974	gcu233__gcu233	block13
	Bacillus__anthracis	GCA_022221085.1_ASM2222108v1	KGABANPJ_05250	4882326	4882871	gcu233__gcu233	block13
	Bacillus__anthracis	GCA_022220905.1_ASM2222090v1	HOKNAKFK_05260	4898663	4899208	gcu233__gcu233	block13
	Bacillus__anthracis	GCA_022221145.1_ASM2222114v1	KOIGFAEN_05273	4897365	4897910	gcu233__gcu233	block13
	Bacillus__anthracis	GCA_022221265.1_ASM2222126v1	DOHPCBBA_05245	4875771	4876316	gcu233__gcu233	block13
	Bacillus__anthracis	GCA_022221285.1_ASM2222128v1	OEKFBDDE_05269	4889388	4889933	gcu233__gcu233	block13
	Bacillus__anthracis	GCA_022221345.1_ASM2222134v1	HNDJFEPJ_05272	4898600	4899145	gcu233__gcu233	block13
	Bacillus__anthracis	GCA_024396795.1_ASM2439679v1	MJFPEJHH_05272	4895385	4895930	gcu233__gcu233	block13
	Bacillus__anthracis	GCA_000512775.2_ASM51277v2	JOLOKDPL_05272	4898189	4898734	gcu233__gcu233	block13
	Bacillus__anthracis	GCA_026559715.1_ASM2655971v1	OGOLAIPE_02024	1850353	1850898	gcu233__gcu233	block13
	Bacillus__anthracis	GCA_000534935.2_ASM53493v2	NKAHKECO_05259	4888433	4888978	gcu233__gcu233	block13
	Bacillus__anthracis	GCA_026559795.1_ASM2655979v1	LKBFHMGN_00935	842835	843380	gcu233__gcu233	block13
	Bacillus__anthracis	GCA_036884865.1_ASM3688486v1	MHBOBPMP_05271	4895377	4895922	gcu233__gcu233	block13
	Bacillus__anthracis	GCA_000742655.1_ASM74265v1	EJAGINLP_04553	4355144	4355689	gcu233__gcu233	block13
	Bacillus__anthracis	GCA_000747335.1_ASM74733v1	AGEJJIFE_05473	4896386	4896931	gcu233__gcu233	block13
	Bacillus__anthracis	GCA_000832465.1_ASM83246v1	IDEDLPGL_01870	1778952	1779497	gcu233__gcu233	block13
	Bacillus__anthracis	GCA_041508535.1_ASM4150853v1	EJOPPEKO_05278	4897327	4897872	gcu233__gcu233	block13
	Bacillus__anthracis	GCA_043191725.1_ASM4319172v1	PNKENEKP_02110	1998404	1998949	gcu233__gcu233	block13
	Bacillus__anthracis	GCA_000747375.1_ASM74737v1	ODEJNPAI_05599	4894815	4895360	gcu233__gcu233	block13
	Bacillus__anthracis	GCA_029636605.1_ASM2963660v1	MKMHOPEH_05258	4887082	4887627	gcu233__gcu233	block13
	Bacillus__anthracis	GCA_002277915.1_ASM227791v1	LPPEEFHA_02904	2662761	2663306	gcu233__gcu233	block13
	Bacillus__anthracis	GCA_000832505.1_ASM83250v1	CMMMCBJH_02378	2195941	2196486	gcu233__gcu233	block13
	Bacillus__anthracis	GCA_000021445.1_ASM2144v1	FCFGKFFC_05293	4899142	4899687	gcu233__gcu233	block13
	Bacillus__anthracis	GCA_002356575.1_ASM235657v1	DALOCJIP_00592	571894	572439	gcu233__gcu233	block13
	Bacillus__anthracis	GCA_000832725.1_ASM83272v1	LFKHKDGE_02833	2693551	2694096	gcu233__gcu233	block13
	Bacillus__anthracis	GCA_003410355.1_ASM341035v1	IBDFPGGH_05205	4971630	4972175	gcu233__gcu233	block13
	Bacillus__anthracis	GCA_000258885.1_ASM25888v1	JOIBPEDA_05270	4888132	4888677	gcu233__gcu233	block13
	Bacillus__anthracis	GCA_004328845.1_ASM432884v1	KLEGAFAE_00758	709603	710148	gcu233__gcu233	block13
	Bacillus__anthracis	GCA_000832745.1_ASM83274v1	OJHEKOHL_03128	2888477	2889022	gcu233__gcu233	block13
	Bacillus__anthracis	GCA_000875715.1_ASM87571v1	MAIPBPAO_02519	2383572	2385392	CoCoNut_Pseudo_CoCoNut__Pseudo_CnuB	block12
	Bacillus__anthracis	GCA_000875715.1_ASM87571v1	MAIPBPAO_02520	2385382	2387232	CoCoNut_Pseudo_CoCoNut__Pseudo_CnuC	block12
	Bacillus__anthracis	GCA_004328845.1_ASM432884v1	KLEGAFAE_03317	3230097	3231917	CoCoNut_Pseudo_CoCoNut__Pseudo_CnuB	block12
	Bacillus__anthracis	GCA_004328845.1_ASM432884v1	KLEGAFAE_03318	3231907	3233757	CoCoNut_Pseudo_CoCoNut__Pseudo_CnuC	block12
	Bacillus__anthracis	GCA_009806635.1_ASM980663v1	OHMLIIIB_02643	2506883	2508703	CoCoNut_Pseudo_CoCoNut__Pseudo_CnuB	block12
	Bacillus__anthracis	GCA_009806635.1_ASM980663v1	OHMLIIIB_02644	2508693	2510543	CoCoNut_Pseudo_CoCoNut__Pseudo_CnuC	block12
	Bacillus__anthracis	GCA_006742565.1_ASM674256v1	ACHKDFAM_01119	1026525	1028345	CoCoNut_Pseudo_CoCoNut__Pseudo_CnuB	block12
	Bacillus__anthracis	GCA_006742565.1_ASM674256v1	ACHKDFAM_01120	1028335	1030185	CoCoNut_Pseudo_CoCoNut__Pseudo_CnuC	block12
	Bacillus__anthracis	GCA_001654475.1_ASM165447v1	LFJDPLMB_02276	2129312	2131132	CoCoNut_Pseudo_CoCoNut__Pseudo_CnuB	block12
	Bacillus__anthracis	GCA_001654475.1_ASM165447v1	LFJDPLMB_02277	2131122	2132972	CoCoNut_Pseudo_CoCoNut__Pseudo_CnuC	block12
	Bacillus__anthracis	GCA_009806675.1_ASM980667v1	DMBKIILJ_05200	4854195	4856045	CoCoNut_Pseudo_CoCoNut__Pseudo_CnuC	block12
	Bacillus__anthracis	GCA_009806675.1_ASM980667v1	DMBKIILJ_05201	4856035	4857855	CoCoNut_Pseudo_CoCoNut__Pseudo_CnuB	block12
	Bacillus__anthracis	GCA_019693235.1_ASM1969323v1	IBHDIJCI_02277	2129123	2130943	CoCoNut_Pseudo_CoCoNut__Pseudo_CnuB	block12
	Bacillus__anthracis	GCA_019693235.1_ASM1969323v1	IBHDIJCI_02278	2130933	2132783	CoCoNut_Pseudo_CoCoNut__Pseudo_CnuC	block12
	Bacillus__anthracis	GCA_022014775.1_ASM2201477v1	GJNKBPKC_02280	2130119	2131939	CoCoNut_Pseudo_CoCoNut__Pseudo_CnuB	block12
	Bacillus__anthracis	GCA_022014775.1_ASM2201477v1	GJNKBPKC_02281	2131929	2133779	CoCoNut_Pseudo_CoCoNut__Pseudo_CnuC	block12
	Bacillus__anthracis	GCA_022014795.1_ASM2201479v1	AENNAONO_02276	2129452	2131272	CoCoNut_Pseudo_CoCoNut__Pseudo_CnuB	block12
	Bacillus__anthracis	GCA_022014795.1_ASM2201479v1	AENNAONO_02277	2131262	2133112	CoCoNut_Pseudo_CoCoNut__Pseudo_CnuC	block12
	Bacillus__anthracis	GCA_022220565.1_ASM2222056v1	DMGNJILA_02277	2129742	2131562	CoCoNut_Pseudo_CoCoNut__Pseudo_CnuB	block12
	Bacillus__anthracis	GCA_022220565.1_ASM2222056v1	DMGNJILA_02278	2131552	2133402	CoCoNut_Pseudo_CoCoNut__Pseudo_CnuC	block12
	Bacillus__anthracis	GCA_022221045.1_ASM2222104v1	PDMCECGK_02276	2129757	2131577	CoCoNut_Pseudo_CoCoNut__Pseudo_CnuB	block12
	Bacillus__anthracis	GCA_022221045.1_ASM2222104v1	PDMCECGK_02277	2131567	2133417	CoCoNut_Pseudo_CoCoNut__Pseudo_CnuC	block12
	Bacillus__anthracis	GCA_022221185.1_ASM2222118v1	NAOPJAMM_02309	2170160	2171980	CoCoNut_Pseudo_CoCoNut__Pseudo_CnuB	block12
	Bacillus__anthracis	GCA_022221185.1_ASM2222118v1	NAOPJAMM_02310	2171970	2173820	CoCoNut_Pseudo_CoCoNut__Pseudo_CnuC	block12
	Bacillus__anthracis	GCA_022221225.1_ASM2222122v1	MLJCIMND_02276	2129452	2131272	CoCoNut_Pseudo_CoCoNut__Pseudo_CnuB	block12
	Bacillus__anthracis	GCA_022221225.1_ASM2222122v1	MLJCIMND_02277	2131262	2133112	CoCoNut_Pseudo_CoCoNut__Pseudo_CnuC	block12
	Bacillus__anthracis	GCA_022221065.1_ASM2222106v1	GOFPAAFJ_02276	2129757	2131577	CoCoNut_Pseudo_CoCoNut__Pseudo_CnuB	block12
	Bacillus__anthracis	GCA_022221065.1_ASM2222106v1	GOFPAAFJ_02277	2131567	2133417	CoCoNut_Pseudo_CoCoNut__Pseudo_CnuC	block12
	Bacillus__anthracis	GCA_022221305.1_ASM2222130v1	NMADCPOP_02264	2115419	2117239	CoCoNut_Pseudo_CoCoNut__Pseudo_CnuB	block12
	Bacillus__anthracis	GCA_022221305.1_ASM2222130v1	NMADCPOP_02265	2117229	2119079	CoCoNut_Pseudo_CoCoNut__Pseudo_CnuC	block12
	Bacillus__anthracis	GCA_022221325.1_ASM2222132v1	DCDCJJIE_02284	2129109	2130929	CoCoNut_Pseudo_CoCoNut__Pseudo_CnuB	block12
	Bacillus__anthracis	GCA_022221325.1_ASM2222132v1	DCDCJJIE_02285	2130919	2132769	CoCoNut_Pseudo_CoCoNut__Pseudo_CnuC	block12
	Bacillus__anthracis	GCA_023824055.1_ASM2382405v1	JGGLELHI_02296	2264675	2266495	CoCoNut_Pseudo_CoCoNut__Pseudo_CnuB	block12
	Bacillus__anthracis	GCA_023824055.1_ASM2382405v1	JGGLELHI_02297	2266485	2268335	CoCoNut_Pseudo_CoCoNut__Pseudo_CnuC	block12
	Bacillus__anthracis	GCA_024396775.1_ASM2439677v1	LKMPFMFA_02284	2129045	2130865	CoCoNut_Pseudo_CoCoNut__Pseudo_CnuB	block12
	Bacillus__anthracis	GCA_024396775.1_ASM2439677v1	LKMPFMFA_02285	2130855	2132705	CoCoNut_Pseudo_CoCoNut__Pseudo_CnuC	block12
	Bacillus__anthracis	GCA_026559735.1_ASM2655973v1	HIKNNMEF_00416	391951	393771	CoCoNut_Pseudo_CoCoNut__Pseudo_CnuB	block12
	Bacillus__anthracis	GCA_026559735.1_ASM2655973v1	HIKNNMEF_00417	393761	395611	CoCoNut_Pseudo_CoCoNut__Pseudo_CnuC	block12
	Bacillus__anthracis	GCA_000583105.1_ASM58310v1	COPLCIHM_02265	2115909	2117729	CoCoNut_Pseudo_CoCoNut__Pseudo_CnuB	block12
	Bacillus__anthracis	GCA_000583105.1_ASM58310v1	COPLCIHM_02266	2117719	2119569	CoCoNut_Pseudo_CoCoNut__Pseudo_CnuC	block12
	Bacillus__anthracis	GCA_000725325.1_ASM72532v1	JALDJLJG_02264	2115982	2117802	CoCoNut_Pseudo_CoCoNut__Pseudo_CnuB	block12
	Bacillus__anthracis	GCA_000725325.1_ASM72532v1	JALDJLJG_02265	2117792	2119642	CoCoNut_Pseudo_CoCoNut__Pseudo_CnuC	block12
	Bacillus__anthracis	GCA_026559755.1_ASM2655975v1	DMGNMMML_02269	2127502	2129322	CoCoNut_Pseudo_CoCoNut__Pseudo_CnuB	block12
	Bacillus__anthracis	GCA_026559755.1_ASM2655975v1	DMGNMMML_02270	2129312	2131162	CoCoNut_Pseudo_CoCoNut__Pseudo_CnuC	block12
	Bacillus__anthracis	GCA_000832425.1_ASM83242v1	INAEBOLO_03285	3079510	3081360	CoCoNut_Pseudo_CoCoNut__Pseudo_CnuC	block12
	Bacillus__anthracis	GCA_000832425.1_ASM83242v1	INAEBOLO_03286	3081350	3083170	CoCoNut_Pseudo_CoCoNut__Pseudo_CnuB	block12
	Bacillus__anthracis	GCA_042193355.1_IAL52	OOJBDECF_02622	2431355	2433205	CoCoNut_Pseudo_CoCoNut__Pseudo_CnuC	block12
	Bacillus__anthracis	GCA_042193355.1_IAL52	OOJBDECF_02623	2433195	2435015	CoCoNut_Pseudo_CoCoNut__Pseudo_CnuB	block12
	Bacillus__anthracis	GCA_030166675.1_ASM3016667v1	NHGJONGD_02278	2129426	2131246	CoCoNut_Pseudo_CoCoNut__Pseudo_CnuB	block12
	Bacillus__anthracis	GCA_030166675.1_ASM3016667v1	NHGJONGD_02279	2131236	2133086	CoCoNut_Pseudo_CoCoNut__Pseudo_CnuC	block12
	Bacillus__anthracis	GCA_000832445.1_ASM83244v1	DCBAPNDA_01000	922000	923820	CoCoNut_Pseudo_CoCoNut__Pseudo_CnuB	block12
	Bacillus__anthracis	GCA_000832445.1_ASM83244v1	DCBAPNDA_01001	923810	925660	CoCoNut_Pseudo_CoCoNut__Pseudo_CnuC	block12
	Bacillus__anthracis	GCA_001683195.1_ASM168319v1	OHFFEHHG_02276	2129282	2131102	CoCoNut_Pseudo_CoCoNut__Pseudo_CnuB	block12
	Bacillus__anthracis	GCA_001683195.1_ASM168319v1	OHFFEHHG_02277	2131092	2132942	CoCoNut_Pseudo_CoCoNut__Pseudo_CnuC	block12
	Bacillus__anthracis	GCA_043190285.1_ASM4319028v1	IEIFKHHF_03893	3632609	3634459	CoCoNut_Pseudo_CoCoNut__Pseudo_CnuC	block12
	Bacillus__anthracis	GCA_043190285.1_ASM4319028v1	IEIFKHHF_03894	3634449	3636269	CoCoNut_Pseudo_CoCoNut__Pseudo_CnuB	block12
	Bacillus__anthracis	GCA_030166975.1_ASM3016697v1	FHDLOMFA_02289	2188937	2190757	CoCoNut_Pseudo_CoCoNut__Pseudo_CnuB	block12
	Bacillus__anthracis	GCA_030166975.1_ASM3016697v1	FHDLOMFA_02290	2190747	2192597	CoCoNut_Pseudo_CoCoNut__Pseudo_CnuC	block12
	Bacillus__anthracis	GCA_000832565.1_ASM83256v1	BEMBFNLE_04468	4192905	4194755	CoCoNut_Pseudo_CoCoNut__Pseudo_CnuC	block12
	Bacillus__anthracis	GCA_000832565.1_ASM83256v1	BEMBFNLE_04469	4194745	4196565	CoCoNut_Pseudo_CoCoNut__Pseudo_CnuB	block12
	Bacillus__anthracis	GCA_001936375.1_ASM193637v1	BKKFCPJP_02275	2129414	2131234	CoCoNut_Pseudo_CoCoNut__Pseudo_CnuB	block12
	Bacillus__anthracis	GCA_001936375.1_ASM193637v1	BKKFCPJP_02276	2131224	2133074	CoCoNut_Pseudo_CoCoNut__Pseudo_CnuC	block12
	Bacillus__anthracis	GCA_000832585.1_ASM83258v1	ICMGPHFP_00687	642798	644282	CoCoNut_Pseudo_CoCoNut__Pseudo_CnuC	block12
	Bacillus__anthracis	GCA_000832585.1_ASM83258v1	ICMGPHFP_00689	644637	646457	CoCoNut_Pseudo_CoCoNut__Pseudo_CnuB	block12
	Bacillus__anthracis	GCA_002980615.3_ASM298061v3	PJIPBMDD_02280	2129722	2131542	CoCoNut_Pseudo_CoCoNut__Pseudo_CnuB	block12
	Bacillus__anthracis	GCA_002980615.3_ASM298061v3	PJIPBMDD_02281	2131532	2133382	CoCoNut_Pseudo_CoCoNut__Pseudo_CnuC	block12
	Bacillus__anthracis	GCA_000832665.1_ASM83266v1	JHDKCEBH_02963	2742151	2744001	CoCoNut_Pseudo_CoCoNut__Pseudo_CnuC	block12
	Bacillus__anthracis	GCA_000832665.1_ASM83266v1	JHDKCEBH_02964	2743991	2745811	CoCoNut_Pseudo_CoCoNut__Pseudo_CnuB	block12
	Bacillus__anthracis	GCA_003410255.1_ASM341025v1	EAOJNFOL_02273	2154872	2156692	CoCoNut_Pseudo_CoCoNut__Pseudo_CnuB	block12
	Bacillus__anthracis	GCA_003410255.1_ASM341025v1	EAOJNFOL_02274	2156682	2158532	CoCoNut_Pseudo_CoCoNut__Pseudo_CnuC	block12
	Bacillus__anthracis	GCA_000832785.1_ASM83278v1	PHPAKMIN_02956	2731287	2733137	CoCoNut_Pseudo_CoCoNut__Pseudo_CnuC	block12
	Bacillus__anthracis	GCA_000832785.1_ASM83278v1	PHPAKMIN_02957	2733127	2734947	CoCoNut_Pseudo_CoCoNut__Pseudo_CnuB	block12
	Bacillus__anthracis	GCA_009806595.1_ASM980659v1	LBFKKOMH_01365	1279465	1281285	CoCoNut_Pseudo_CoCoNut__Pseudo_CnuB	block12
	Bacillus__anthracis	GCA_009806595.1_ASM980659v1	LBFKKOMH_01366	1281275	1283125	CoCoNut_Pseudo_CoCoNut__Pseudo_CnuC	block12
	Bacillus__anthracis	GCA_000832965.1_ASM83296v1	FMKDGDFB_05279	4959811	4961661	CoCoNut_Pseudo_CoCoNut__Pseudo_CnuC	block12
	Bacillus__anthracis	GCA_000832965.1_ASM83296v1	FMKDGDFB_05280	4961651	4963471	CoCoNut_Pseudo_CoCoNut__Pseudo_CnuB	block12
	Bacillus__anthracis	GCA_009806615.1_ASM980661v1	AHKPINPA_00268	258962	260812	CoCoNut_Pseudo_CoCoNut__Pseudo_CnuC	block12
	Bacillus__anthracis	GCA_009806615.1_ASM980661v1	AHKPINPA_00269	260802	262622	CoCoNut_Pseudo_CoCoNut__Pseudo_CnuB	block12
	Bacillus__anthracis	GCA_021390035.1_ASM2139003v1	CJHFLPEJ_01706	1596639	1598459	CoCoNut_Pseudo_CoCoNut__Pseudo_CnuB	block12
	Bacillus__anthracis	GCA_021390035.1_ASM2139003v1	CJHFLPEJ_01707	1598449	1599351	CoCoNut_Pseudo_CoCoNut__Pseudo_CnuC	block12
	Bacillus__anthracis	GCA_021390035.1_ASM2139003v1	CJHFLPEJ_01708	1599365	1600297	CoCoNut_Pseudo_CoCoNut__Pseudo_CnuC	block12
	Bacillus__anthracis	GCA_022014755.1_ASM2201475v1	IKHJHILO_02282	2130092	2131912	CoCoNut_Pseudo_CoCoNut__Pseudo_CnuB	block12
	Bacillus__anthracis	GCA_022014755.1_ASM2201475v1	IKHJHILO_02283	2131902	2133752	CoCoNut_Pseudo_CoCoNut__Pseudo_CnuC	block12
	Bacillus__anthracis	GCA_022220645.1_ASM2222064v1	ABDFEGDI_02277	2129757	2131577	CoCoNut_Pseudo_CoCoNut__Pseudo_CnuB	block12
	Bacillus__anthracis	GCA_022220645.1_ASM2222064v1	ABDFEGDI_02278	2131567	2133417	CoCoNut_Pseudo_CoCoNut__Pseudo_CnuC	block12
	Bacillus__anthracis	GCA_022221085.1_ASM2222108v1	KGABANPJ_02265	2115997	2117817	CoCoNut_Pseudo_CoCoNut__Pseudo_CnuB	block12
	Bacillus__anthracis	GCA_022221085.1_ASM2222108v1	KGABANPJ_02266	2117807	2119657	CoCoNut_Pseudo_CoCoNut__Pseudo_CnuC	block12
	Bacillus__anthracis	GCA_022220905.1_ASM2222090v1	HOKNAKFK_02277	2129665	2131485	CoCoNut_Pseudo_CoCoNut__Pseudo_CnuB	block12
	Bacillus__anthracis	GCA_022220905.1_ASM2222090v1	HOKNAKFK_02278	2131475	2133325	CoCoNut_Pseudo_CoCoNut__Pseudo_CnuC	block12
	Bacillus__anthracis	GCA_022221145.1_ASM2222114v1	KOIGFAEN_02278	2129284	2131104	CoCoNut_Pseudo_CoCoNut__Pseudo_CnuB	block12
	Bacillus__anthracis	GCA_022221145.1_ASM2222114v1	KOIGFAEN_02279	2131094	2132944	CoCoNut_Pseudo_CoCoNut__Pseudo_CnuC	block12
	Bacillus__anthracis	GCA_022221005.1_ASM2222100v1	FAMAOHBL_02278	2129664	2131484	CoCoNut_Pseudo_CoCoNut__Pseudo_CnuB	block12
	Bacillus__anthracis	GCA_022221005.1_ASM2222100v1	FAMAOHBL_02279	2131474	2133324	CoCoNut_Pseudo_CoCoNut__Pseudo_CnuC	block12
	Bacillus__anthracis	GCA_022221265.1_ASM2222126v1	DOHPCBBA_02258	2106422	2108242	CoCoNut_Pseudo_CoCoNut__Pseudo_CnuB	block12
	Bacillus__anthracis	GCA_022221265.1_ASM2222126v1	DOHPCBBA_02259	2108232	2110082	CoCoNut_Pseudo_CoCoNut__Pseudo_CnuC	block12
	Bacillus__anthracis	GCA_022221285.1_ASM2222128v1	OEKFBDDE_02272	2125355	2127175	CoCoNut_Pseudo_CoCoNut__Pseudo_CnuB	block12
	Bacillus__anthracis	GCA_022221285.1_ASM2222128v1	OEKFBDDE_02273	2127165	2129015	CoCoNut_Pseudo_CoCoNut__Pseudo_CnuC	block12
	Bacillus__anthracis	GCA_022221345.1_ASM2222134v1	HNDJFEPJ_02283	2129662	2131482	CoCoNut_Pseudo_CoCoNut__Pseudo_CnuB	block12
	Bacillus__anthracis	GCA_022221345.1_ASM2222134v1	HNDJFEPJ_02284	2131472	2133322	CoCoNut_Pseudo_CoCoNut__Pseudo_CnuC	block12
	Bacillus__anthracis	GCA_024396795.1_ASM2439679v1	MJFPEJHH_02617	2432889	2434739	CoCoNut_Pseudo_CoCoNut__Pseudo_CnuC	block12
	Bacillus__anthracis	GCA_024396795.1_ASM2439679v1	MJFPEJHH_02618	2434729	2436549	CoCoNut_Pseudo_CoCoNut__Pseudo_CnuB	block12
	Bacillus__anthracis	GCA_000512775.2_ASM51277v2	JOLOKDPL_02276	2129420	2131240	CoCoNut_Pseudo_CoCoNut__Pseudo_CnuB	block12
	Bacillus__anthracis	GCA_000512775.2_ASM51277v2	JOLOKDPL_02277	2131230	2133080	CoCoNut_Pseudo_CoCoNut__Pseudo_CnuC	block12
	Bacillus__anthracis	GCA_000534935.2_ASM53493v2	NKAHKECO_02270	2119893	2121713	CoCoNut_Pseudo_CoCoNut__Pseudo_CnuB	block12
	Bacillus__anthracis	GCA_000534935.2_ASM53493v2	NKAHKECO_02271	2121703	2123553	CoCoNut_Pseudo_CoCoNut__Pseudo_CnuC	block12
	Bacillus__anthracis	GCA_026559715.1_ASM2655971v1	OGOLAIPE_04625	4310309	4312129	CoCoNut_Pseudo_CoCoNut__Pseudo_CnuB	block12
	Bacillus__anthracis	GCA_026559715.1_ASM2655971v1	OGOLAIPE_04626	4312119	4313969	CoCoNut_Pseudo_CoCoNut__Pseudo_CnuC	block12
	Bacillus__anthracis	GCA_000742655.1_ASM74265v1	EJAGINLP_01984	1889049	1890899	CoCoNut_Pseudo_CoCoNut__Pseudo_CnuC	block12
	Bacillus__anthracis	GCA_000742655.1_ASM74265v1	EJAGINLP_01985	1890889	1892709	CoCoNut_Pseudo_CoCoNut__Pseudo_CnuB	block12
	Bacillus__anthracis	GCA_036884865.1_ASM3688486v1	MHBOBPMP_02617	2432881	2434731	CoCoNut_Pseudo_CoCoNut__Pseudo_CnuC	block12
	Bacillus__anthracis	GCA_036884865.1_ASM3688486v1	MHBOBPMP_02618	2434721	2436541	CoCoNut_Pseudo_CoCoNut__Pseudo_CnuB	block12
	Bacillus__anthracis	GCA_026559795.1_ASM2655979v1	LKBFHMGN_03532	3302906	3304726	CoCoNut_Pseudo_CoCoNut__Pseudo_CnuB	block12
	Bacillus__anthracis	GCA_026559795.1_ASM2655979v1	LKBFHMGN_03533	3304716	3306566	CoCoNut_Pseudo_CoCoNut__Pseudo_CnuC	block12
	Bacillus__anthracis	GCA_000747335.1_ASM74733v1	AGEJJIFE_02376	2128760	2130580	CoCoNut_Pseudo_CoCoNut__Pseudo_CnuB	block12
	Bacillus__anthracis	GCA_000747335.1_ASM74733v1	AGEJJIFE_02377	2130570	2132420	CoCoNut_Pseudo_CoCoNut__Pseudo_CnuC	block12
	Bacillus__anthracis	GCA_041508535.1_ASM4150853v1	EJOPPEKO_02279	2128856	2130676	CoCoNut_Pseudo_CoCoNut__Pseudo_CnuB	block12
	Bacillus__anthracis	GCA_041508535.1_ASM4150853v1	EJOPPEKO_02280	2130666	2132516	CoCoNut_Pseudo_CoCoNut__Pseudo_CnuC	block12
	Bacillus__anthracis	GCA_000747375.1_ASM74737v1	ODEJNPAI_02423	2128274	2130094	CoCoNut_Pseudo_CoCoNut__Pseudo_CnuB	block12
	Bacillus__anthracis	GCA_000747375.1_ASM74737v1	ODEJNPAI_02424	2130084	2131934	CoCoNut_Pseudo_CoCoNut__Pseudo_CnuC	block12
	Bacillus__anthracis	GCA_029636605.1_ASM2963660v1	MKMHOPEH_02268	2118303	2120123	CoCoNut_Pseudo_CoCoNut__Pseudo_CnuB	block12
	Bacillus__anthracis	GCA_029636605.1_ASM2963660v1	MKMHOPEH_02269	2120113	2121963	CoCoNut_Pseudo_CoCoNut__Pseudo_CnuC	block12
	Bacillus__anthracis	GCA_000832465.1_ASM83246v1	IDEDLPGL_04864	4543921	4545771	CoCoNut_Pseudo_CoCoNut__Pseudo_CnuC	block12
	Bacillus__anthracis	GCA_000832465.1_ASM83246v1	IDEDLPGL_04865	4545761	4547581	CoCoNut_Pseudo_CoCoNut__Pseudo_CnuB	block12
	Bacillus__anthracis	GCA_043191725.1_ASM4319172v1	PNKENEKP_05104	4763389	4765239	CoCoNut_Pseudo_CoCoNut__Pseudo_CnuC	block12
	Bacillus__anthracis	GCA_043191725.1_ASM4319172v1	PNKENEKP_05105	4765229	4767049	CoCoNut_Pseudo_CoCoNut__Pseudo_CnuB	block12
	Bacillus__anthracis	GCA_002277915.1_ASM227791v1	LPPEEFHA_05503	5122406	5124226	CoCoNut_Pseudo_CoCoNut__Pseudo_CnuB	block12
	Bacillus__anthracis	GCA_002277915.1_ASM227791v1	LPPEEFHA_05504	5124216	5126066	CoCoNut_Pseudo_CoCoNut__Pseudo_CnuC	block12
	Bacillus__anthracis	GCA_000021445.1_ASM2144v1	FCFGKFFC_02228	2106208	2108058	CoCoNut_Pseudo_CoCoNut__Pseudo_CnuC	block12
	Bacillus__anthracis	GCA_000021445.1_ASM2144v1	FCFGKFFC_02229	2108048	2109868	CoCoNut_Pseudo_CoCoNut__Pseudo_CnuB	block12
	Bacillus__anthracis	GCA_000832505.1_ASM83250v1	CMMMCBJH_04979	4656780	4658600	CoCoNut_Pseudo_CoCoNut__Pseudo_CnuB	block12
	Bacillus__anthracis	GCA_000832505.1_ASM83250v1	CMMMCBJH_04980	4658590	4660440	CoCoNut_Pseudo_CoCoNut__Pseudo_CnuC	block12
	Bacillus__anthracis	GCA_000832725.1_ASM83272v1	LFKHKDGE_00254	243695	245545	CoCoNut_Pseudo_CoCoNut__Pseudo_CnuC	block12
	Bacillus__anthracis	GCA_000832725.1_ASM83272v1	LFKHKDGE_00255	245535	247355	CoCoNut_Pseudo_CoCoNut__Pseudo_CnuB	block12
	Bacillus__anthracis	GCA_002356575.1_ASM235657v1	DALOCJIP_03587	3336896	3338746	CoCoNut_Pseudo_CoCoNut__Pseudo_CnuC	block12
	Bacillus__anthracis	GCA_002356575.1_ASM235657v1	DALOCJIP_03588	3338736	3340556	CoCoNut_Pseudo_CoCoNut__Pseudo_CnuB	block12
	Bacillus__anthracis	GCA_003410355.1_ASM341035v1	IBDFPGGH_02293	2182520	2184340	CoCoNut_Pseudo_CoCoNut__Pseudo_CnuB	block12
	Bacillus__anthracis	GCA_003410355.1_ASM341035v1	IBDFPGGH_02294	2184330	2186180	CoCoNut_Pseudo_CoCoNut__Pseudo_CnuC	block12
	Bacillus__anthracis	GCA_000258885.1_ASM25888v1	JOIBPEDA_02271	2119573	2121393	CoCoNut_Pseudo_CoCoNut__Pseudo_CnuB	block12
	Bacillus__anthracis	GCA_000258885.1_ASM25888v1	JOIBPEDA_02272	2121383	2123233	CoCoNut_Pseudo_CoCoNut__Pseudo_CnuC	block12
	Bacillus__anthracis	GCA_000832745.1_ASM83274v1	OJHEKOHL_00131	122274	124094	CoCoNut_Pseudo_CoCoNut__Pseudo_CnuB	block12
	Bacillus__anthracis	GCA_000832745.1_ASM83274v1	OJHEKOHL_00132	124084	125934	CoCoNut_Pseudo_CoCoNut__Pseudo_CnuC	block12
	Bacillus__cytotoxicus	GCA_002251055.2_ASM225105v2	PEGDAMHF_01859	1806510	1808318	CoCoNut_Pseudo_CoCoNut__Pseudo_CnuB	block15
	Bacillus__cytotoxicus	GCA_002251055.2_ASM225105v2	PEGDAMHF_01860	1808308	1810158	CoCoNut_Pseudo_CoCoNut__Pseudo_CnuC	block15
	Bacillus__cytotoxicus	GCA_017909135.1_ASM1790913v1	APLDHHBF_03397	3279278	3281128	CoCoNut_Pseudo_CoCoNut__Pseudo_CnuC	block15
	Bacillus__cytotoxicus	GCA_017909135.1_ASM1790913v1	APLDHHBF_03398	3281118	3282926	CoCoNut_Pseudo_CoCoNut__Pseudo_CnuB	block15
	Bacillus__cytotoxicus	GCA_002250965.2_ASM225096v2	KOFPPOFH_01135	1091449	1093299	CoCoNut_Pseudo_CoCoNut__Pseudo_CnuC	block15
	Bacillus__cytotoxicus	GCA_002250965.2_ASM225096v2	KOFPPOFH_01136	1093289	1095097	CoCoNut_Pseudo_CoCoNut__Pseudo_CnuB	block15
	Bacillus__cytotoxicus	GCA_002251045.2_ASM225104v2	GKGDINHB_01892	1837160	1838968	CoCoNut_Pseudo_CoCoNut__Pseudo_CnuB	block15
	Bacillus__cytotoxicus	GCA_002251045.2_ASM225104v2	GKGDINHB_01893	1838958	1840808	CoCoNut_Pseudo_CoCoNut__Pseudo_CnuC	block15
	Bacillus__cytotoxicus	GCA_017909235.1_ASM1790923v1	GCAEBEDA_03059	2965475	2967283	CoCoNut_Pseudo_CoCoNut__Pseudo_CnuB	block15
	Bacillus__cytotoxicus	GCA_017909235.1_ASM1790923v1	GCAEBEDA_03060	2967273	2969123	CoCoNut_Pseudo_CoCoNut__Pseudo_CnuC	block15
	Bacillus__cytotoxicus	GCA_000017425.1_ASM1742v1	NOCPJHJI_01809	1777077	1778885	CoCoNut_Pseudo_CoCoNut__Pseudo_CnuB	block15
	Bacillus__cytotoxicus	GCA_000017425.1_ASM1742v1	NOCPJHJI_01810	1778875	1780725	CoCoNut_Pseudo_CoCoNut__Pseudo_CnuC	block15
	Bacillus__cytotoxicus	GCA_017909395.1_ASM1790939v1	HBJHBICA_01858	1843490	1845298	CoCoNut_Pseudo_CoCoNut__Pseudo_CnuB	block15
	Bacillus__cytotoxicus	GCA_017909395.1_ASM1790939v1	HBJHBICA_01859	1845288	1847138	CoCoNut_Pseudo_CoCoNut__Pseudo_CnuC	block15
	Bacillus__cytotoxicus	GCA_017909015.1_ASM1790901v1	BIJPJNPB_03231	3095447	3097297	CoCoNut_Pseudo_CoCoNut__Pseudo_CnuC	block15
	Bacillus__cytotoxicus	GCA_017909015.1_ASM1790901v1	BIJPJNPB_03232	3097287	3099095	CoCoNut_Pseudo_CoCoNut__Pseudo_CnuB	block15
	Bacillus__cytotoxicus	GCA_017909295.1_ASM1790929v1	IFPIJGIO_03430	3324963	3326771	CoCoNut_Pseudo_CoCoNut__Pseudo_CnuB	block15
	Bacillus__cytotoxicus	GCA_017909295.1_ASM1790929v1	IFPIJGIO_03431	3326761	3328611	CoCoNut_Pseudo_CoCoNut__Pseudo_CnuC	block15
	Bacillus__cytotoxicus	GCA_002250945.2_ASM225094v2	DNMEFCOM_01810	1769785	1771593	CoCoNut_Pseudo_CoCoNut__Pseudo_CnuB	block15
	Bacillus__cytotoxicus	GCA_002250945.2_ASM225094v2	DNMEFCOM_01811	1771583	1773433	CoCoNut_Pseudo_CoCoNut__Pseudo_CnuC	block15
	Bacillus__cytotoxicus	GCA_002250925.2_ASM225092v2	GJEHCIGD_01879	1806562	1808370	CoCoNut_Pseudo_CoCoNut__Pseudo_CnuB	block15
	Bacillus__cytotoxicus	GCA_002250925.2_ASM225092v2	GJEHCIGD_01880	1808360	1810210	CoCoNut_Pseudo_CoCoNut__Pseudo_CnuC	block15
	Bacillus__cytotoxicus	GCA_017909435.1_ASM1790943v1	AOHKJGAA_03517	3430722	3432572	CoCoNut_Pseudo_CoCoNut__Pseudo_CnuC	block15
	Bacillus__cytotoxicus	GCA_017909435.1_ASM1790943v1	AOHKJGAA_03518	3432562	3434370	CoCoNut_Pseudo_CoCoNut__Pseudo_CnuB	block15
	Bacillus__cytotoxicus	GCA_002250905.2_ASM225090v2	MDGGGBIA_01871	1806578	1808386	CoCoNut_Pseudo_CoCoNut__Pseudo_CnuB	block15
	Bacillus__cytotoxicus	GCA_002250905.2_ASM225090v2	MDGGGBIA_01872	1808376	1810226	CoCoNut_Pseudo_CoCoNut__Pseudo_CnuC	block15
	Bacillus__cytotoxicus	GCA_002250885.2_ASM225088v2	EHNEEJKA_01893	1837053	1838861	CoCoNut_Pseudo_CoCoNut__Pseudo_CnuB	block15
	Bacillus__cytotoxicus	GCA_002250885.2_ASM225088v2	EHNEEJKA_01894	1838851	1840701	CoCoNut_Pseudo_CoCoNut__Pseudo_CnuC	block15
	Bacillus__cytotoxicus	GCA_002251005.2_ASM225100v2	DGNNKNBO_01890	1837157	1838965	CoCoNut_Pseudo_CoCoNut__Pseudo_CnuB	block15
	Bacillus__cytotoxicus	GCA_002251005.2_ASM225100v2	DGNNKNBO_01891	1838955	1840805	CoCoNut_Pseudo_CoCoNut__Pseudo_CnuC	block15
	Bacillus__cytotoxicus	GCA_002251115.2_ASM225111v2	OKMHLLCA_01879	1829478	1831286	CoCoNut_Pseudo_CoCoNut__Pseudo_CnuB	block15
	Bacillus__cytotoxicus	GCA_002251115.2_ASM225111v2	OKMHLLCA_01880	1831276	1833126	CoCoNut_Pseudo_CoCoNut__Pseudo_CnuC	block15
	Bacillus__cytotoxicus	GCA_002250905.2_ASM225090v2	MDGGGBIA_02226	2160615	2161313	cas5_I_B_6	block14
	Bacillus__cytotoxicus	GCA_002250905.2_ASM225090v2	MDGGGBIA_02227	2161310	2162203	cas7_I_B_6	block14
	Bacillus__cytotoxicus	GCA_002250905.2_ASM225090v2	MDGGGBIA_02228	2162196	2163944	cas8b2_I_B_2	block14
	Bacillus__cytotoxicus	GCA_002250965.2_ASM225096v2	KOFPPOFH_00745	695352	697100	cas8b2_I_B_2	block14
	Bacillus__cytotoxicus	GCA_002250965.2_ASM225096v2	KOFPPOFH_00746	697093	697986	cas7_I_B_6	block14
	Bacillus__cytotoxicus	GCA_002250965.2_ASM225096v2	KOFPPOFH_00747	697983	698681	cas5_I_B_6	block14
	Bacillus__cytotoxicus	GCA_002251005.2_ASM225100v2	DGNNKNBO_02276	2233578	2234276	cas5_I_B_6	block14
	Bacillus__cytotoxicus	GCA_002251005.2_ASM225100v2	DGNNKNBO_02277	2234273	2235166	cas7_I_B_6	block14
	Bacillus__cytotoxicus	GCA_002251005.2_ASM225100v2	DGNNKNBO_02278	2235159	2236907	cas8b2_I_B_2	block14
	Bacillus__cytotoxicus	GCA_002251115.2_ASM225111v2	OKMHLLCA_02263	2225731	2226429	cas5_I_B_6	block14
	Bacillus__cytotoxicus	GCA_002251115.2_ASM225111v2	OKMHLLCA_02264	2226426	2227319	cas7_I_B_6	block14
	Bacillus__cytotoxicus	GCA_002251115.2_ASM225111v2	OKMHLLCA_02265	2227312	2229060	cas8b2_I_B_2	block14
	Bacillus__cytotoxicus	GCA_017909295.1_ASM1790929v1	IFPIJGIO_03815	3721301	3721999	cas5_I_B_6	block14
	Bacillus__cytotoxicus	GCA_017909295.1_ASM1790929v1	IFPIJGIO_03816	3721996	3722889	cas7_I_B_6	block14
	Bacillus__cytotoxicus	GCA_017909295.1_ASM1790929v1	IFPIJGIO_03817	3722882	3724630	cas8b2_I_B_2	block14
	Bacillus__cytotoxicus	GCA_017909435.1_ASM1790943v1	AOHKJGAA_04008	3883429	3885177	cas8b2_I_B_2	block14
	Bacillus__cytotoxicus	GCA_017909435.1_ASM1790943v1	AOHKJGAA_04009	3885170	3886063	cas7_I_B_6	block14
	Bacillus__cytotoxicus	GCA_017909435.1_ASM1790943v1	AOHKJGAA_04010	3886060	3886758	cas5_I_B_6	block14
	Bacillus__cytotoxicus	GCA_002251055.2_ASM225105v2	PEGDAMHF_01955	1912171	1913874	cas8b2_I_B_2	block14
	Bacillus__cytotoxicus	GCA_002251055.2_ASM225105v2	PEGDAMHF_01956	1913874	1914791	cas7_I_B_6	block14
	Bacillus__cytotoxicus	GCA_002251055.2_ASM225105v2	PEGDAMHF_01957	1914781	1915452	cas5_I_B_6	block14
	Bacillus__cytotoxicus	GCA_017909015.1_ASM1790901v1	BIJPJNPB_02883	2745842	2747590	cas8b2_I_B_2	block14
	Bacillus__cytotoxicus	GCA_017909015.1_ASM1790901v1	BIJPJNPB_02884	2747583	2748476	cas7_I_B_6	block14
	Bacillus__cytotoxicus	GCA_017909015.1_ASM1790901v1	BIJPJNPB_02885	2748473	2749171	cas5_I_B_6	block14
	Bacillus__cytotoxicus	GCA_002251055.2_ASM225105v2	PEGDAMHF_02212	2160875	2161573	cas5_I_B_6	block14
	Bacillus__cytotoxicus	GCA_002251055.2_ASM225105v2	PEGDAMHF_02213	2161570	2162463	cas7_I_B_6	block14
	Bacillus__cytotoxicus	GCA_002251055.2_ASM225105v2	PEGDAMHF_02214	2162456	2164204	cas8b2_I_B_2	block14
	Bacillus__cytotoxicus	GCA_000017425.1_ASM1742v1	NOCPJHJI_02176	2130692	2131390	cas5_I_B_6	block14
	Bacillus__cytotoxicus	GCA_000017425.1_ASM1742v1	NOCPJHJI_02177	2131387	2132280	cas7_I_B_6	block14
	Bacillus__cytotoxicus	GCA_000017425.1_ASM1742v1	NOCPJHJI_02178	2132273	2134021	cas8b2_I_B_2	block14
	Bacillus__cytotoxicus	GCA_017909235.1_ASM1790923v1	GCAEBEDA_03404	3311786	3312484	cas5_I_B_6	block14
	Bacillus__cytotoxicus	GCA_017909235.1_ASM1790923v1	GCAEBEDA_03405	3312481	3313374	cas7_I_B_6	block14
	Bacillus__cytotoxicus	GCA_017909235.1_ASM1790923v1	GCAEBEDA_03406	3313367	3315115	cas8b2_I_B_2	block14
	Bacillus__cytotoxicus	GCA_002250885.2_ASM225088v2	EHNEEJKA_02278	2233517	2234215	cas5_I_B_6	block14
	Bacillus__cytotoxicus	GCA_002250885.2_ASM225088v2	EHNEEJKA_02279	2234212	2235105	cas7_I_B_6	block14
	Bacillus__cytotoxicus	GCA_002250885.2_ASM225088v2	EHNEEJKA_02280	2235098	2236846	cas8b2_I_B_2	block14
	Bacillus__cytotoxicus	GCA_017909395.1_ASM1790939v1	HBJHBICA_02203	2193939	2194637	cas5_I_B_6	block14
	Bacillus__cytotoxicus	GCA_017909395.1_ASM1790939v1	HBJHBICA_02204	2194634	2195527	cas7_I_B_6	block14
	Bacillus__cytotoxicus	GCA_017909395.1_ASM1790939v1	HBJHBICA_02205	2195520	2197268	cas8b2_I_B_2	block14
	Bacillus__cytotoxicus	GCA_002250945.2_ASM225094v2	DNMEFCOM_02177	2123812	2124510	cas5_I_B_6	block14
	Bacillus__cytotoxicus	GCA_002250945.2_ASM225094v2	DNMEFCOM_02178	2124507	2125400	cas7_I_B_6	block14
	Bacillus__cytotoxicus	GCA_002250945.2_ASM225094v2	DNMEFCOM_02179	2125393	2127141	cas8b2_I_B_2	block14
	Bacillus__cytotoxicus	GCA_002251045.2_ASM225104v2	GKGDINHB_02277	2233407	2233871	cas5_I_B_6	block14
	Bacillus__cytotoxicus	GCA_002251045.2_ASM225104v2	GKGDINHB_02279	2234108	2234995	cas7_I_B_6	block14
	Bacillus__cytotoxicus	GCA_002251045.2_ASM225104v2	GKGDINHB_02281	2235241	2236737	cas8b2_I_B_9	block14
	Bacillus__cytotoxicus	GCA_002250925.2_ASM225092v2	GJEHCIGD_01977	1912220	1913923	cas8b2_I_B_2	block14
	Bacillus__cytotoxicus	GCA_002250925.2_ASM225092v2	GJEHCIGD_01978	1913923	1914840	cas7_I_B_6	block14
	Bacillus__cytotoxicus	GCA_002250925.2_ASM225092v2	GJEHCIGD_01979	1914830	1915501	cas5_I_B_6	block14
	Bacillus__cytotoxicus	GCA_002250905.2_ASM225090v2	MDGGGBIA_01968	1912238	1913941	cas8b2_I_B_2	block14
	Bacillus__cytotoxicus	GCA_002250905.2_ASM225090v2	MDGGGBIA_01969	1913941	1914858	cas7_I_B_6	block14
	Bacillus__cytotoxicus	GCA_002250905.2_ASM225090v2	MDGGGBIA_01970	1914848	1915519	cas5_I_B_6	block14
	Bacillus__cytotoxicus	GCA_002250925.2_ASM225092v2	GJEHCIGD_02238	2160589	2161287	cas5_I_B_6	block14
	Bacillus__cytotoxicus	GCA_002250925.2_ASM225092v2	GJEHCIGD_02239	2161284	2162177	cas7_I_B_6	block14
	Bacillus__cytotoxicus	GCA_002250925.2_ASM225092v2	GJEHCIGD_02240	2162170	2163918	cas8b2_I_B_2	block14
	Bacillus__cytotoxicus	GCA_017909135.1_ASM1790913v1	APLDHHBF_03049	2929674	2931422	cas8b2_I_B_2	block14
	Bacillus__cytotoxicus	GCA_017909135.1_ASM1790913v1	APLDHHBF_03050	2931415	2932308	cas7_I_B_6	block14
	Bacillus__cytotoxicus	GCA_017909135.1_ASM1790913v1	APLDHHBF_03051	2932305	2933003	cas5_I_B_6	block14
	Bacillus__mycoides	GCA_018741145.1_ASM1874114v1	NFPNGLIC_04879	4742931	4743476	gcu233__gcu233	block17
	Bacillus__mycoides	GCA_018739525.1_ASM1873952v1	HAGJGGEH_00051	45257	45802	gcu233__gcu233	block17
	Bacillus__mycoides	GCA_018739705.1_ASM1873970v1	GKPDGBEG_04956	4808163	4808708	gcu233__gcu233	block17
	Bacillus__mycoides	GCA_018741565.1_ASM1874156v1	KFDAHMKL_05130	4977064	4977609	gcu233__gcu233	block17
	Bacillus__mycoides	GCA_018742105.1_ASM1874210v1	ALIHHKAG_05170	4998554	4999099	gcu233__gcu233	block17
	Bacillus__mycoides	GCA_018741985.1_ASM1874198v1	ILFMEDBG_01924	1764960	1765505	gcu233__gcu233	block17
	Bacillus__mycoides	GCA_018742185.1_ASM1874218v1	OJFLKLPI_04876	4735379	4735924	gcu233__gcu233	block17
	Bacillus__mycoides	GCA_018742225.1_ASM1874222v1	PDMKCCEC_04919	4750927	4751472	gcu233__gcu233	block17
	Bacillus__mycoides	GCA_000775975.1_ASM77597v1	GFKKMHEL_04473	4387171	4387716	gcu233__gcu233	block17
	Bacillus__mycoides	GCA_022630575.1_ASM2263057v1	PMNDHHEG_01567	1471900	1472445	gcu233__gcu233	block17
	Bacillus__mycoides	GCA_018742285.1_ASM1874228v1	OODBKLLH_05085	4924422	4924967	gcu233__gcu233	block17
	Bacillus__mycoides	GCA_002104575.1_ASM210457v1	HNMOLPIK_05548	5256852	5257397	gcu233__gcu233	block17
	Bacillus__mycoides	GCA_030292115.1_ASM3029211v1	PLFGJDFP_05142	4965038	4965583	gcu233__gcu233	block17
	Bacillus__mycoides	GCA_029024805.1_ASM2902480v1	FHJFBIDL_05068	4877068	4877613	gcu233__gcu233	block17
	Bacillus__mycoides	GCA_030704245.1_ASM3070424v1	OCLCPJJD_05085	4963836	4964381	gcu233__gcu233	block17
	Bacillus__mycoides	GCA_018736725.1_ASM1873672v1	IMJKDKAB_04951	4793483	4794028	gcu233__gcu233	block17
	Bacillus__mycoides	GCA_030718825.1_ASM3071882v1	AHJCGGIG_04991	4826264	4826809	gcu233__gcu233	block17
	Bacillus__mycoides	GCA_030292205.1_ASM3029220v1	BMMCNHNI_05293	5057842	5058387	gcu233__gcu233	block17
	Bacillus__mycoides	GCA_018739545.1_ASM1873954v1	PJEAHMBK_05010	4855978	4856523	gcu233__gcu233	block17
	Bacillus__mycoides	GCA_018736765.1_ASM1873676v1	MKMGDELJ_04919	4745073	4745618	gcu233__gcu233	block17
	Bacillus__mycoides	GCA_018739665.1_ASM1873966v1	LAEEEGGM_05068	4853089	4853634	gcu233__gcu233	block17
	Bacillus__mycoides	GCA_018739445.1_ASM1873944v1	BFKCGGAF_05100	4992419	4992964	gcu233__gcu233	block17
	Bacillus__mycoides	GCA_018741005.1_ASM1874100v1	KENBNBPO_05088	4914685	4915230	gcu233__gcu233	block17
	Bacillus__mycoides	GCA_018741165.1_ASM1874116v1	NCCAIAAA_05138	5012271	5012816	gcu233__gcu233	block17
	Bacillus__mycoides	GCA_018741465.1_ASM1874146v1	BLLJMMLJ_05265	5068178	5068723	gcu233__gcu233	block17
	Bacillus__mycoides	GCA_018741605.1_ASM1874160v1	NBHGIELH_05031	4865928	4866473	gcu233__gcu233	block17
	Bacillus__mycoides	GCA_018741505.1_ASM1874150v1	ALPGGEDK_01749	1738432	1738977	gcu233__gcu233	block17
	Bacillus__mycoides	GCA_018741645.1_ASM1874164v1	GBCMKMNM_05033	4912188	4912733	gcu233__gcu233	block17
	Bacillus__mycoides	GCA_018742045.1_ASM1874204v1	KFJCCHGK_05086	4926391	4926936	gcu233__gcu233	block17
	Bacillus__mycoides	GCA_018742205.1_ASM1874220v1	MOKIKHIC_05086	4893089	4893634	gcu233__gcu233	block17
	Bacillus__mycoides	GCA_018742245.1_ASM1874224v1	GFABFIOC_04928	4768536	4769081	gcu233__gcu233	block17
	Bacillus__mycoides	GCA_018742265.1_ASM1874226v1	ICADLNPP_00390	345216	345761	gcu233__gcu233	block17
	Bacillus__mycoides	GCA_000732525.2_ASM73252v2	DNAKLEJI_05562	5055507	5056052	gcu233__gcu233	block17
	Bacillus__mycoides	GCA_018751995.1_ASM1875199v1	BNCJLOEH_05122	4908911	4909456	gcu233__gcu233	block17
	Bacillus__mycoides	GCA_004367995.1_ASM436799v1	CHNLBDCP_04355	3996154	3996699	gcu233__gcu233	block17
	Bacillus__mycoides	GCA_030292015.1_ASM3029201v1	PNNNAILD_05087	4971956	4972501	gcu233__gcu233	block17
	Bacillus__mycoides	GCA_018736705.1_ASM1873670v1	IMEGFFJE_04839	4632556	4633101	gcu233__gcu233	block17
	Bacillus__mycoides	GCA_030292225.1_ASM3029222v1	LPJKMDDG_05198	5024443	5024988	gcu233__gcu233	block17
	Bacillus__mycoides	GCA_032681085.1_ASM3268108v1	HHIJENNI_05028	4866747	4867292	gcu233__gcu233	block17
	Bacillus__mycoides	GCA_032681105.1_ASM3268110v1	PKFDOGFD_05087	4987880	4988425	gcu233__gcu233	block17
	Bacillus__mycoides	GCA_018736745.1_ASM1873674v1	CIBFPLNB_05146	4956836	4957381	gcu233__gcu233	block17
	Bacillus__mycoides	GCA_018739625.1_ASM1873962v1	FDMNJMBN_05072	4924236	4924781	gcu233__gcu233	block17
	Bacillus__mycoides	GCA_018739385.1_ASM1873938v1	FFGGAOPI_01783	1685865	1686410	gcu233__gcu233	block17
	Bacillus__mycoides	GCA_000018825.1_ASM1882v1	OMDFEGPH_05096	4929234	4929779	gcu233__gcu233	block17
	Bacillus__mycoides	GCA_018739645.1_ASM1873964v1	KFFGGBMN_05075	4928273	4928818	gcu233__gcu233	block17
	Bacillus__mycoides	GCA_018739505.1_ASM1873950v1	ACBOPAGC_03322	3273566	3274111	gcu233__gcu233	block17
	Bacillus__mycoides	GCA_018741145.1_ASM1874114v1	NFPNGLIC_01967	1941040	1942857	CoCoNut_Pseudo_CoCoNut__Pseudo_CnuB	block16
	Bacillus__mycoides	GCA_018741145.1_ASM1874114v1	NFPNGLIC_01968	1942847	1944697	CoCoNut_Pseudo_CoCoNut__Pseudo_CnuC	block16
	Bacillus__mycoides	GCA_018739705.1_ASM1873970v1	GKPDGBEG_02213	2161821	2163638	CoCoNut_Pseudo_CoCoNut__Pseudo_CnuB	block16
	Bacillus__mycoides	GCA_018739705.1_ASM1873970v1	GKPDGBEG_02214	2163628	2165478	CoCoNut_Pseudo_CoCoNut__Pseudo_CnuC	block16
	Bacillus__mycoides	GCA_018739525.1_ASM1873952v1	HAGJGGEH_03082	2933233	2935083	CoCoNut_Pseudo_CoCoNut__Pseudo_CnuC	block16
	Bacillus__mycoides	GCA_018739525.1_ASM1873952v1	HAGJGGEH_03083	2935073	2936890	CoCoNut_Pseudo_CoCoNut__Pseudo_CnuB	block16
	Bacillus__mycoides	GCA_018741505.1_ASM1874150v1	ALPGGEDK_04617	4487422	4489272	CoCoNut_Pseudo_CoCoNut__Pseudo_CnuC	block16
	Bacillus__mycoides	GCA_018741505.1_ASM1874150v1	ALPGGEDK_04618	4489262	4491079	CoCoNut_Pseudo_CoCoNut__Pseudo_CnuB	block16
	Bacillus__mycoides	GCA_018741165.1_ASM1874116v1	NCCAIAAA_02309	2274763	2276580	CoCoNut_Pseudo_CoCoNut__Pseudo_CnuB	block16
	Bacillus__mycoides	GCA_018741165.1_ASM1874116v1	NCCAIAAA_02310	2276570	2278420	CoCoNut_Pseudo_CoCoNut__Pseudo_CnuC	block16
	Bacillus__mycoides	GCA_018741565.1_ASM1874156v1	KFDAHMKL_02214	2169878	2171695	CoCoNut_Pseudo_CoCoNut__Pseudo_CnuB	block16
	Bacillus__mycoides	GCA_018741565.1_ASM1874156v1	KFDAHMKL_02215	2171685	2173535	CoCoNut_Pseudo_CoCoNut__Pseudo_CnuC	block16
	Bacillus__mycoides	GCA_018741605.1_ASM1874160v1	NBHGIELH_02215	2185000	2186817	CoCoNut_Pseudo_CoCoNut__Pseudo_CnuB	block16
	Bacillus__mycoides	GCA_018741605.1_ASM1874160v1	NBHGIELH_02216	2186807	2188657	CoCoNut_Pseudo_CoCoNut__Pseudo_CnuC	block16
	Bacillus__mycoides	GCA_018742105.1_ASM1874210v1	ALIHHKAG_02229	2175916	2177733	CoCoNut_Pseudo_CoCoNut__Pseudo_CnuB	block16
	Bacillus__mycoides	GCA_018742105.1_ASM1874210v1	ALIHHKAG_02230	2177723	2179573	CoCoNut_Pseudo_CoCoNut__Pseudo_CnuC	block16
	Bacillus__mycoides	GCA_018741985.1_ASM1874198v1	ILFMEDBG_05099	4561453	4563303	CoCoNut_Pseudo_CoCoNut__Pseudo_CnuC	block16
	Bacillus__mycoides	GCA_018741985.1_ASM1874198v1	ILFMEDBG_05100	4563293	4565110	CoCoNut_Pseudo_CoCoNut__Pseudo_CnuB	block16
	Bacillus__mycoides	GCA_018742185.1_ASM1874218v1	OJFLKLPI_01965	1933785	1935602	CoCoNut_Pseudo_CoCoNut__Pseudo_CnuB	block16
	Bacillus__mycoides	GCA_018742185.1_ASM1874218v1	OJFLKLPI_01966	1935592	1937442	CoCoNut_Pseudo_CoCoNut__Pseudo_CnuC	block16
	Bacillus__mycoides	GCA_018742225.1_ASM1874222v1	PDMKCCEC_01921	1888274	1890091	CoCoNut_Pseudo_CoCoNut__Pseudo_CnuB	block16
	Bacillus__mycoides	GCA_018742225.1_ASM1874222v1	PDMKCCEC_01922	1890081	1891931	CoCoNut_Pseudo_CoCoNut__Pseudo_CnuC	block16
	Bacillus__mycoides	GCA_018742265.1_ASM1874226v1	ICADLNPP_02944	2861621	2863438	CoCoNut_Pseudo_CoCoNut__Pseudo_CnuB	block16
	Bacillus__mycoides	GCA_018742265.1_ASM1874226v1	ICADLNPP_02945	2863428	2865278	CoCoNut_Pseudo_CoCoNut__Pseudo_CnuC	block16
	Bacillus__mycoides	GCA_018742285.1_ASM1874228v1	OODBKLLH_02211	2160397	2162214	CoCoNut_Pseudo_CoCoNut__Pseudo_CnuB	block16
	Bacillus__mycoides	GCA_018742285.1_ASM1874228v1	OODBKLLH_02212	2162204	2164054	CoCoNut_Pseudo_CoCoNut__Pseudo_CnuC	block16
	Bacillus__mycoides	GCA_002104575.1_ASM210457v1	HNMOLPIK_02462	2335034	2336851	CoCoNut_Pseudo_CoCoNut__Pseudo_CnuB	block16
	Bacillus__mycoides	GCA_002104575.1_ASM210457v1	HNMOLPIK_02463	2336841	2338691	CoCoNut_Pseudo_CoCoNut__Pseudo_CnuC	block16
	Bacillus__mycoides	GCA_022630575.1_ASM2263057v1	PMNDHHEG_04125	3996120	3997937	CoCoNut_Pseudo_CoCoNut__Pseudo_CnuB	block16
	Bacillus__mycoides	GCA_022630575.1_ASM2263057v1	PMNDHHEG_04126	3997927	3999777	CoCoNut_Pseudo_CoCoNut__Pseudo_CnuC	block16
	Bacillus__mycoides	GCA_029024805.1_ASM2902480v1	FHJFBIDL_02186	2117158	2118975	CoCoNut_Pseudo_CoCoNut__Pseudo_CnuB	block16
	Bacillus__mycoides	GCA_029024805.1_ASM2902480v1	FHJFBIDL_02187	2118965	2120815	CoCoNut_Pseudo_CoCoNut__Pseudo_CnuC	block16
	Bacillus__mycoides	GCA_030704245.1_ASM3070424v1	OCLCPJJD_02238	2195778	2197595	CoCoNut_Pseudo_CoCoNut__Pseudo_CnuB	block16
	Bacillus__mycoides	GCA_030704245.1_ASM3070424v1	OCLCPJJD_02239	2197585	2199435	CoCoNut_Pseudo_CoCoNut__Pseudo_CnuC	block16
	Bacillus__mycoides	GCA_018736725.1_ASM1873672v1	IMJKDKAB_02212	2154082	2155899	CoCoNut_Pseudo_CoCoNut__Pseudo_CnuB	block16
	Bacillus__mycoides	GCA_018736725.1_ASM1873672v1	IMJKDKAB_02213	2155889	2157739	CoCoNut_Pseudo_CoCoNut__Pseudo_CnuC	block16
	Bacillus__mycoides	GCA_030718825.1_ASM3071882v1	AHJCGGIG_02156	2108990	2110807	CoCoNut_Pseudo_CoCoNut__Pseudo_CnuB	block16
	Bacillus__mycoides	GCA_030718825.1_ASM3071882v1	AHJCGGIG_02157	2110797	2112647	CoCoNut_Pseudo_CoCoNut__Pseudo_CnuC	block16
	Bacillus__mycoides	GCA_030292205.1_ASM3029220v1	BMMCNHNI_02351	2272239	2274056	CoCoNut_Pseudo_CoCoNut__Pseudo_CnuB	block16
	Bacillus__mycoides	GCA_030292205.1_ASM3029220v1	BMMCNHNI_02352	2274046	2275896	CoCoNut_Pseudo_CoCoNut__Pseudo_CnuC	block16
	Bacillus__mycoides	GCA_018739545.1_ASM1873954v1	PJEAHMBK_02219	2159102	2160919	CoCoNut_Pseudo_CoCoNut__Pseudo_CnuB	block16
	Bacillus__mycoides	GCA_018739545.1_ASM1873954v1	PJEAHMBK_02220	2160909	2162759	CoCoNut_Pseudo_CoCoNut__Pseudo_CnuC	block16
	Bacillus__mycoides	GCA_018736765.1_ASM1873676v1	MKMGDELJ_02188	2128779	2130596	CoCoNut_Pseudo_CoCoNut__Pseudo_CnuB	block16
	Bacillus__mycoides	GCA_018736765.1_ASM1873676v1	MKMGDELJ_02189	2130586	2132436	CoCoNut_Pseudo_CoCoNut__Pseudo_CnuC	block16
	Bacillus__mycoides	GCA_032681105.1_ASM3268110v1	PKFDOGFD_02212	2183648	2185465	CoCoNut_Pseudo_CoCoNut__Pseudo_CnuB	block16
	Bacillus__mycoides	GCA_032681105.1_ASM3268110v1	PKFDOGFD_02213	2185455	2187305	CoCoNut_Pseudo_CoCoNut__Pseudo_CnuC	block16
	Bacillus__mycoides	GCA_018739665.1_ASM1873966v1	LAEEEGGM_02300	2196610	2198427	CoCoNut_Pseudo_CoCoNut__Pseudo_CnuB	block16
	Bacillus__mycoides	GCA_018739665.1_ASM1873966v1	LAEEEGGM_02301	2198417	2200267	CoCoNut_Pseudo_CoCoNut__Pseudo_CnuC	block16
	Bacillus__mycoides	GCA_018739445.1_ASM1873944v1	BFKCGGAF_02208	2176763	2178580	CoCoNut_Pseudo_CoCoNut__Pseudo_CnuB	block16
	Bacillus__mycoides	GCA_018739445.1_ASM1873944v1	BFKCGGAF_02209	2178570	2180420	CoCoNut_Pseudo_CoCoNut__Pseudo_CnuC	block16
	Bacillus__mycoides	GCA_018741005.1_ASM1874100v1	KENBNBPO_02191	2159442	2161259	CoCoNut_Pseudo_CoCoNut__Pseudo_CnuB	block16
	Bacillus__mycoides	GCA_018741005.1_ASM1874100v1	KENBNBPO_02192	2161249	2163099	CoCoNut_Pseudo_CoCoNut__Pseudo_CnuC	block16
	Bacillus__mycoides	GCA_018739505.1_ASM1873950v1	ACBOPAGC_00794	785466	787316	CoCoNut_Pseudo_CoCoNut__Pseudo_CnuC	block16
	Bacillus__mycoides	GCA_018739505.1_ASM1873950v1	ACBOPAGC_00795	787306	789123	CoCoNut_Pseudo_CoCoNut__Pseudo_CnuB	block16
	Bacillus__mycoides	GCA_018741465.1_ASM1874146v1	BLLJMMLJ_02322	2248645	2250462	CoCoNut_Pseudo_CoCoNut__Pseudo_CnuB	block16
	Bacillus__mycoides	GCA_018741465.1_ASM1874146v1	BLLJMMLJ_02323	2250452	2252302	CoCoNut_Pseudo_CoCoNut__Pseudo_CnuC	block16
	Bacillus__mycoides	GCA_018741645.1_ASM1874164v1	GBCMKMNM_02172	2165096	2166913	CoCoNut_Pseudo_CoCoNut__Pseudo_CnuB	block16
	Bacillus__mycoides	GCA_018741645.1_ASM1874164v1	GBCMKMNM_02173	2166903	2168753	CoCoNut_Pseudo_CoCoNut__Pseudo_CnuC	block16
	Bacillus__mycoides	GCA_018742045.1_ASM1874204v1	KFJCCHGK_02221	2174190	2176007	CoCoNut_Pseudo_CoCoNut__Pseudo_CnuB	block16
	Bacillus__mycoides	GCA_018742045.1_ASM1874204v1	KFJCCHGK_02222	2175997	2177847	CoCoNut_Pseudo_CoCoNut__Pseudo_CnuC	block16
	Bacillus__mycoides	GCA_018742205.1_ASM1874220v1	MOKIKHIC_02226	2161373	2163190	CoCoNut_Pseudo_CoCoNut__Pseudo_CnuB	block16
	Bacillus__mycoides	GCA_018742205.1_ASM1874220v1	MOKIKHIC_02227	2163180	2165030	CoCoNut_Pseudo_CoCoNut__Pseudo_CnuC	block16
	Bacillus__mycoides	GCA_018742245.1_ASM1874224v1	GFABFIOC_02187	2155976	2157793	CoCoNut_Pseudo_CoCoNut__Pseudo_CnuB	block16
	Bacillus__mycoides	GCA_018742245.1_ASM1874224v1	GFABFIOC_02188	2157783	2159633	CoCoNut_Pseudo_CoCoNut__Pseudo_CnuC	block16
	Bacillus__mycoides	GCA_000732525.2_ASM73252v2	DNAKLEJI_02319	2142352	2144169	CoCoNut_Pseudo_CoCoNut__Pseudo_CnuB	block16
	Bacillus__mycoides	GCA_000732525.2_ASM73252v2	DNAKLEJI_02321	2144439	2146010	CoCoNut_Pseudo_CoCoNut__Pseudo_CnuC	block16
	Bacillus__mycoides	GCA_018751995.1_ASM1875199v1	BNCJLOEH_02198	2133653	2135470	CoCoNut_Pseudo_CoCoNut__Pseudo_CnuB	block16
	Bacillus__mycoides	GCA_018751995.1_ASM1875199v1	BNCJLOEH_02199	2135460	2137310	CoCoNut_Pseudo_CoCoNut__Pseudo_CnuC	block16
	Bacillus__mycoides	GCA_004367995.1_ASM436799v1	CHNLBDCP_01592	1445492	1447342	CoCoNut_Pseudo_CoCoNut__Pseudo_CnuC	block16
	Bacillus__mycoides	GCA_004367995.1_ASM436799v1	CHNLBDCP_01593	1447332	1449149	CoCoNut_Pseudo_CoCoNut__Pseudo_CnuB	block16
	Bacillus__mycoides	GCA_000775975.1_ASM77597v1	GFKKMHEL_02686	2586963	2588813	CoCoNut_Pseudo_CoCoNut__Pseudo_CnuC	block16
	Bacillus__mycoides	GCA_000775975.1_ASM77597v1	GFKKMHEL_02687	2588803	2590620	CoCoNut_Pseudo_CoCoNut__Pseudo_CnuB	block16
	Bacillus__mycoides	GCA_030292015.1_ASM3029201v1	PNNNAILD_02201	2166017	2167834	CoCoNut_Pseudo_CoCoNut__Pseudo_CnuB	block16
	Bacillus__mycoides	GCA_030292015.1_ASM3029201v1	PNNNAILD_02202	2167824	2169674	CoCoNut_Pseudo_CoCoNut__Pseudo_CnuC	block16
	Bacillus__mycoides	GCA_018736705.1_ASM1873670v1	IMEGFFJE_02153	2086434	2088251	CoCoNut_Pseudo_CoCoNut__Pseudo_CnuB	block16
	Bacillus__mycoides	GCA_018736705.1_ASM1873670v1	IMEGFFJE_02154	2088241	2090091	CoCoNut_Pseudo_CoCoNut__Pseudo_CnuC	block16
	Bacillus__mycoides	GCA_030292225.1_ASM3029222v1	LPJKMDDG_02306	2254296	2256113	CoCoNut_Pseudo_CoCoNut__Pseudo_CnuB	block16
	Bacillus__mycoides	GCA_030292225.1_ASM3029222v1	LPJKMDDG_02307	2256103	2257953	CoCoNut_Pseudo_CoCoNut__Pseudo_CnuC	block16
	Bacillus__mycoides	GCA_030292115.1_ASM3029211v1	PLFGJDFP_02293	2246189	2248006	CoCoNut_Pseudo_CoCoNut__Pseudo_CnuB	block16
	Bacillus__mycoides	GCA_030292115.1_ASM3029211v1	PLFGJDFP_02294	2247996	2249846	CoCoNut_Pseudo_CoCoNut__Pseudo_CnuC	block16
	Bacillus__mycoides	GCA_032681085.1_ASM3268108v1	HHIJENNI_02206	2179937	2181754	CoCoNut_Pseudo_CoCoNut__Pseudo_CnuB	block16
	Bacillus__mycoides	GCA_032681085.1_ASM3268108v1	HHIJENNI_02207	2181744	2183594	CoCoNut_Pseudo_CoCoNut__Pseudo_CnuC	block16
	Bacillus__mycoides	GCA_018736745.1_ASM1873674v1	CIBFPLNB_02181	2145858	2147675	CoCoNut_Pseudo_CoCoNut__Pseudo_CnuB	block16
	Bacillus__mycoides	GCA_018736745.1_ASM1873674v1	CIBFPLNB_02182	2147665	2149515	CoCoNut_Pseudo_CoCoNut__Pseudo_CnuC	block16
	Bacillus__mycoides	GCA_000018825.1_ASM1882v1	OMDFEGPH_02194	2164389	2166206	CoCoNut_Pseudo_CoCoNut__Pseudo_CnuB	block16
	Bacillus__mycoides	GCA_000018825.1_ASM1882v1	OMDFEGPH_02195	2166196	2168046	CoCoNut_Pseudo_CoCoNut__Pseudo_CnuC	block16
	Bacillus__mycoides	GCA_018739625.1_ASM1873962v1	FDMNJMBN_02219	2174722	2176539	CoCoNut_Pseudo_CoCoNut__Pseudo_CnuB	block16
	Bacillus__mycoides	GCA_018739625.1_ASM1873962v1	FDMNJMBN_02220	2176529	2178379	CoCoNut_Pseudo_CoCoNut__Pseudo_CnuC	block16
	Bacillus__mycoides	GCA_018739645.1_ASM1873964v1	KFFGGBMN_02190	2180251	2182068	CoCoNut_Pseudo_CoCoNut__Pseudo_CnuB	block16
	Bacillus__mycoides	GCA_018739645.1_ASM1873964v1	KFFGGBMN_02191	2182058	2183908	CoCoNut_Pseudo_CoCoNut__Pseudo_CnuC	block16
	Bacillus__mycoides	GCA_018739385.1_ASM1873938v1	FFGGAOPI_04334	4196896	4198713	CoCoNut_Pseudo_CoCoNut__Pseudo_CnuB	block16
	Bacillus__mycoides	GCA_018739385.1_ASM1873938v1	FFGGAOPI_04335	4198703	4200553	CoCoNut_Pseudo_CoCoNut__Pseudo_CnuC	block16
	Bacillus__paranthracis	GCA_040084695.1_ASM4008469v1	LFKNOJHN_00896	649836	650753	gcu233__gcu233	block18
	Bacillus__paranthracis	GCA_024296885.1_ASM2429688v1	GOEIBAAH_05068	4891899	4892444	gcu233__gcu233	block18
	Bacillus__paranthracis	GCA_026874105.1_ASM2687410v1	LEMGFJBO_00903	912482	913027	gcu233__gcu233	block18
	Bacillus__paranthracis	GCA_009799965.1_ASM979996v1	BEPFNPLK_04490	4174500	4175045	gcu233__gcu233	block18
	Bacillus__paranthracis	GCA_009884335.1_ASM988433v1	BCBNEINB_05506	5070482	5071027	gcu233__gcu233	block18
	Bacillus__paranthracis	GCA_010669045.1_ASM1066904v1	LFGEAHJC_02296	2241144	2241689	gcu233__gcu233	block18
	Bacillus__paranthracis	GCA_027945115.1_ASM2794511v1	GCFPEGLM_05257	5014753	5015298	gcu233__gcu233	block18
	Bacillus__paranthracis	GCA_024205365.1_ASM2420536v1	PECFFCLG_00642	631130	631675	gcu233__gcu233	block18
	Bacillus__paranthracis	GCA_030440255.1_ASM3044025v1	MHPJEFGE_05166	4931442	4931987	gcu233__gcu233	block18
	Bacillus__paranthracis	GCA_037157755.1_ASM3715775v1	LDNGAOAM_02027	1913293	1913838	gcu233__gcu233	block18
	Bacillus__paranthracis	GCA_042137985.1_ASM4213798v1	GFBACFBG_05168	4989223	4989783	gcu233__gcu233	block18
	Bacillus__paranthracis	GCA_046272075.1_ASM4627207v1	AKGJAPCN_00336	355950	356495	gcu233__gcu233	block18
	Bacillus__paranthracis	GCA_009873395.1_ASM987339v1	BLIHOIGK_05390	4947504	4948049	gcu233__gcu233	block18
	Bacillus__paranthracis	GCA_005848985.1_ASM584898v1	MKDLDADA_00330	351670	352215	gcu233__gcu233	block18
	Bacillus__paranthracis	GCA_015693885.1_ASM1569388v1	LNFJIFCL_04973	4809872	4810417	gcu233__gcu233	block18
	Bacillus__paranthracis	GCA_023824115.1_ASM2382411v1	KDJKILFO_05085	4919387	4919932	gcu233__gcu233	block18
	Bacillus__paranthracis	GCA_021249305.1_ASM2124930v1	JAEJOHOO_00315	333874	334419	gcu233__gcu233	block18
	Bacillus__paranthracis	GCA_029282725.1_ASM2928272v1	BPHGOIII_05147	4965421	4965981	gcu233__gcu233	block18
	Bacillus__paranthracis	GCA_009648955.1_ASM964895v1	ICMIGHGN_00676	676660	677205	gcu233__gcu233	block18
	Bacillus__paranthracis	GCA_024134505.1_ASM2413450v1	POGOILKG_05134	4876664	4877209	gcu233__gcu233	block18
	Bacillus__thuringiensis	GCA_001017635.1_ASM101763v1	FBAHLGPB_06414	499493	500080	gcu233__gcu233	block19
	Bacillus__thuringiensis	GCA_000747545.1_ASM74754v1	MMIPMODG_06365	292865	293452	gcu233__gcu233	block19
	Bacillus__thuringiensis	GCA_001183785.1_ASM118378v1	LAPPMJDB_05219	5088995	5089540	gcu233__gcu233	block19
	Bacillus__thuringiensis	GCA_013267795.1_ASM1326779v1	OEGELBHN_00060	68630	69175	gcu233__gcu233	block19
	Bacillus__thuringiensis	GCA_032825435.1_ASM3282543v1	JBEMNCGD_05835	5374960	5375505	gcu233__gcu233	block19
	Bacillus__thuringiensis	GCA_030718705.1_ASM3071870v1	OHNEPGJA_05087	5032583	5033128	gcu233__gcu233	block19
	Bacillus__thuringiensis	GCA_032825435.1_ASM3282543v1	JBEMNCGD_06634	12711	13298	gcu233__gcu233	block19
	Bacillus__thuringiensis	GCA_001420855.1_ASM142085v1	MJHKJGDH_00696	639124	639669	gcu233__gcu233	block19
	Bacillus__thuringiensis	GCA_018885365.1_ASM1888536v1	COOPAAAF_05489	5279663	5280208	gcu233__gcu233	block19
	Bacillus__thuringiensis	GCA_016070565.1_ASM1607056v1	IFEJNPFM_05382	5246070	5246615	gcu233__gcu233	block19
	Bacillus__thuringiensis	GCA_039954905.1_ASM3995490v1	JLGPHCDM_05127	5000833	5001378	gcu233__gcu233	block19
	Bacillus__thuringiensis	GCA_020809105.1_ASM2080910v1	KMBKPANP_05606	5415212	5415757	gcu233__gcu233	block19
	Bacillus__thuringiensis	GCA_001548175.1_ASM154817v1	MEKNDGPF_06672	120302	120889	gcu233__gcu233	block19
	Bacillus__thuringiensis	GCA_040712275.1_JJ1216	HGPCGBMC_05112	5020796	5021341	gcu233__gcu233	block19
	Bacillus__thuringiensis	GCA_020809125.1_ASM2080912v1	EALHCPMI_06536	167517	168104	gcu233__gcu233	block19
	Bacillus__thuringiensis	GCA_046529345.1_ASM4652934v1	AAPHMMIM_05079	4952405	4952950	gcu233__gcu233	block19
	Bacillus__thuringiensis	GCA_001598095.1_ASM159809v1	LIJAHCEF_05628	5396211	5396756	gcu233__gcu233	block19
	Bacillus__thuringiensis	GCA_046619515.1_ASM4661951v1	PHCNHJFA_05037	4842242	4842787	gcu233__gcu233	block19
	Bacillus__thuringiensis	GCA_047130435.1_ASM4713043v1	FIPGADFN_06074	119171	119758	gcu233__gcu233	block19
	Bacillus__thuringiensis	GCA_001721165.1_ASM172116v1	GAELPCMD_05482	5267030	5267569	gcu233__gcu233	block19
	Bacillus__thuringiensis	GCA_020809245.1_ASM2080924v1	JMNBMIKP_05353	5038226	5038771	gcu233__gcu233	block19
	Bacillus__thuringiensis	GCA_046628115.1_ASM4662811v1	CFNAMMBO_05039	4890082	4890627	gcu233__gcu233	block19
	Bacillus__thuringiensis	GCA_020809245.1_ASM2080924v1	JMNBMIKP_06396	25587	26174	gcu233__gcu233	block19
	Bacillus__thuringiensis	GCA_021651035.1_ASM2165103v1	ECNPANJC_06136	259913	260500	gcu233__gcu233	block19
	Bacillus__thuringiensis	GCA_002243685.1_ASM224368v1	BJOJBCPE_05151	4029825	4030364	gcu233__gcu233	block19
	Bacillus__thuringiensis	GCA_003054785.2_ASM305478v2	NCBOJKCL_00503	452296	452841	gcu233__gcu233	block19
	Bacillus__thuringiensis	GCA_022095615.2_ASM2209561v2	FLIHBPGM_05047	4864705	4865250	gcu233__gcu233	block19
	Bacillus__thuringiensis	GCA_000193355.1_ASM19335v1	NGNDEIKD_05381	5142517	5143056	gcu233__gcu233	block19
	Bacillus__thuringiensis	GCA_025677725.1_ASM2567772v1	DHPMGJLH_00706	681958	682503	gcu233__gcu233	block19
	Bacillus__thuringiensis	GCA_000292455.1_ASM29245v1	PAFKBNBO_04546	4472742	4473287	gcu233__gcu233	block19
	Bacillus__thuringiensis	GCA_000193355.1_ASM19335v1	NGNDEIKD_06197	60853	61440	gcu233__gcu233	block19
	Bacillus__thuringiensis	GCA_003546665.1_ASM354666v1	ACKHOJFB_01459	1283272	1283811	gcu233__gcu233	block19
	Bacillus__thuringiensis	GCA_025947955.1_ASM2594795v1	KGCJLKAI_05129	4851737	4852282	gcu233__gcu233	block19
	Bacillus__thuringiensis	GCA_000803665.1_ASM80366v1	JEELPBFO_05510	5271673	5272218	gcu233__gcu233	block19
	Bacillus__thuringiensis	GCA_000803665.1_ASM80366v1	JEELPBFO_06374	22093	22680	gcu233__gcu233	block19
	Bacillus__thuringiensis	GCA_000292705.1_ASM29270v1	NFGJCPGP_04853	4667110	4667655	gcu233__gcu233	block19
	Bacillus__thuringiensis	GCA_005155285.1_ASM515528v1	JHFIABJH_04341	4248134	4248679	gcu233__gcu233	block19
	Bacillus__thuringiensis	GCA_003626955.1_ASM362695v1	DDNJMJPB_02625	2594754	2595299	gcu233__gcu233	block19
	Bacillus__thuringiensis	GCA_025960305.1_ASM2596030v1	KFOICLCE_03227	3136539	3137084	gcu233__gcu233	block19
	Bacillus__thuringiensis	GCA_000832485.1_ASM83248v1	IJJKNCJC_00906	846599	847144	gcu233__gcu233	block19
	Bacillus__thuringiensis	GCA_009025915.1_ASM902591v1	LCHKDHMD_05332	5129618	5130163	gcu233__gcu233	block19
	Bacillus__thuringiensis	GCA_000338755.1_ASM33875v1	FEHAPMMK_05589	5303591	5304136	gcu233__gcu233	block19
	Bacillus__thuringiensis	GCA_027627765.1_ASM2762776v1	IEAICLCG_05494	5360822	5361367	gcu233__gcu233	block19
	Bacillus__thuringiensis	GCA_013267295.1_ASM1326729v1	PNLPAJMP_02133	2036061	2036606	gcu233__gcu233	block19
	Bacillus__thuringiensis	GCA_000688795.1_ASM68879v1	CJJNOOHN_05586	5259461	5260006	gcu233__gcu233	block19
	Bacillus__thuringiensis	GCA_000688795.1_ASM68879v1	CJJNOOHN_06198	26156	26743	gcu233__gcu233	block19
	Bacillus__thuringiensis	GCA_031169915.1_ASM3116991v1	PGLHGEMI_05339	5169101	5169646	gcu233__gcu233	block19
	Bacillus__thuringiensis	GCA_000835025.1_ASM83502v1	NBPFNLNO_04334	4238563	4239108	gcu233__gcu233	block19
	Bacillus__thuringiensis	GCA_028356555.1_ASM2835655v1	BFDCJGDA_00788	762469	763014	gcu233__gcu233	block19
	Bacillus__thuringiensis	GCA_028356755.1_ASM2835675v1	LGANJKIE_04703	4514688	4515233	gcu233__gcu233	block19
	Bacillus__thuringiensis	GCA_028356755.1_ASM2835675v1	LGANJKIE_06048	83907	84494	gcu233__gcu233	block19
	Bacillus__thuringiensis	GCA_001182785.1_ASM118278v1	JIGOGHJC_05120	4948620	4949159	gcu233__gcu233	block19
	Bacillus__thuringiensis	GCA_000747545.1_ASM74754v1	MMIPMODG_00722	679905	680450	gcu233__gcu233	block19
	Bacillus__thuringiensis	GCA_013267815.1_ASM1326781v1	OMDANFGO_04271	4102954	4103499	gcu233__gcu233	block19
	Bacillus__thuringiensis	GCA_031171585.1_ASM3117158v1	MKEAAOGP_05685	5551825	5552370	gcu233__gcu233	block19
	Bacillus__thuringiensis	GCA_030166715.1_ASM3016671v1	NENLMFHL_05141	4993004	4993549	gcu233__gcu233	block19
	Bacillus__thuringiensis	GCA_001420855.1_ASM142085v1	MJHKJGDH_06043	138554	139141	gcu233__gcu233	block19
	Bacillus__thuringiensis	GCA_013340745.1_ASM1334074v1	CELOIAPB_05407	5231840	5232385	gcu233__gcu233	block19
	Bacillus__thuringiensis	GCA_013343075.1_ASM1334307v1	OHBOFADD_02169	2075780	2076325	gcu233__gcu233	block19
	Bacillus__thuringiensis	GCA_020809105.1_ASM2080910v1	KMBKPANP_06271	4744	5331	gcu233__gcu233	block19
	Bacillus__thuringiensis	GCA_017751245.1_ASM1775124v1	FMIENGOP_05203	4966632	4967177	gcu233__gcu233	block19
	Bacillus__thuringiensis	GCA_038561975.1_ASM3856197v1	PGMKCCKH_04292	232385	232930	gcu233__gcu233	block19
	Bacillus__thuringiensis	GCA_001455345.1_ASM145534v1	PDFMFGEI_05145	4976126	4976671	gcu233__gcu233	block19
	Bacillus__thuringiensis	GCA_001618665.1_ASM161866v1	OHNMIMEL_05516	5283980	5284525	gcu233__gcu233	block19
	Bacillus__thuringiensis	GCA_001548175.1_ASM154817v1	MEKNDGPF_00366	375286	375831	gcu233__gcu233	block19
	Bacillus__thuringiensis	GCA_001618665.1_ASM161866v1	OHNMIMEL_05930	63472	64059	gcu233__gcu233	block19
	Bacillus__thuringiensis	GCA_001595725.1_ASM159572v1	MDABDEKF_05077	4909001	4909546	gcu233__gcu233	block19
	Bacillus__thuringiensis	GCA_017751245.1_ASM1775124v1	FMIENGOP_05950	284848	285435	gcu233__gcu233	block19
	Bacillus__thuringiensis	GCA_020809125.1_ASM2080912v1	EALHCPMI_00660	618928	619473	gcu233__gcu233	block19
	Bacillus__thuringiensis	GCA_020809145.1_ASM2080914v1	DHPEBGLF_05604	5416731	5417276	gcu233__gcu233	block19
	Bacillus__thuringiensis	GCA_045057165.1_ASM4505716v1	HKJGEMCH_05338	5143600	5144139	gcu233__gcu233	block19
	Bacillus__thuringiensis	GCA_001675515.1_ASM167551v1	JCDNKLND_05738	5299609	5300154	gcu233__gcu233	block19
	Bacillus__thuringiensis	GCA_046599155.1_ASM4659915v1	EAJJINFC_05580	5331283	5331828	gcu233__gcu233	block19
	Bacillus__thuringiensis	GCA_001640965.1_ASM164096v1	CCIHLIPM_05225	5007357	5007902	gcu233__gcu233	block19
	Bacillus__thuringiensis	GCA_020809145.1_ASM2080914v1	DHPEBGLF_06486	249624	250211	gcu233__gcu233	block19
	Bacillus__thuringiensis	GCA_020809185.1_ASM2080918v1	POBAEOEK_03863	3799439	3799984	gcu233__gcu233	block19
	Bacillus__thuringiensis	GCA_001685565.1_ASM168556v1	IHMNEFMN_05856	5484943	5485482	gcu233__gcu233	block19
	Bacillus__thuringiensis	GCA_001692675.1_ASM169267v1	PNGHIJPB_00672	649159	649704	gcu233__gcu233	block19
	Bacillus__thuringiensis	GCA_046599155.1_ASM4659915v1	EAJJINFC_06324	12925	13512	gcu233__gcu233	block19
	Bacillus__thuringiensis	GCA_020809165.1_ASM2080916v1	GIAEFEKD_05498	5359852	5360397	gcu233__gcu233	block19
	Bacillus__thuringiensis	GCA_047049475.1_ASM4704947v1	BCMFHJMC_05315	5165365	5165904	gcu233__gcu233	block19
	Bacillus__thuringiensis	GCA_020809205.1_ASM2080920v1	KGDGKECC_05355	5086158	5086703	gcu233__gcu233	block19
	Bacillus__thuringiensis	GCA_002025105.1_ASM202510v1	HOADGAKI_05664	5450008	5450553	gcu233__gcu233	block19
	Bacillus__thuringiensis	GCA_020809205.1_ASM2080920v1	KGDGKECC_06396	27620	28207	gcu233__gcu233	block19
	Bacillus__thuringiensis	GCA_047049285.1_ASM4704928v1	LOMPLLLH_05218	5095101	5095640	gcu233__gcu233	block19
	Bacillus__thuringiensis	GCA_047130435.1_ASM4713043v1	FIPGADFN_05644	5311512	5312057	gcu233__gcu233	block19
	Bacillus__thuringiensis	GCA_002173755.1_ASM217375v1	HHLOHMMM_03940	3850792	3851337	gcu233__gcu233	block19
	Bacillus__thuringiensis	GCA_002184245.1_ASM218424v1	FJCEFFGD_04679	4521028	4521567	gcu233__gcu233	block19
	Bacillus__thuringiensis	GCA_021595545.1_ASM2159554v1	ACBNLOOB_05634	5406294	5406839	gcu233__gcu233	block19
	Bacillus__thuringiensis	GCA_023824095.1_ASM2382409v1	PIMLPMOE_05255	5045808	5046353	gcu233__gcu233	block19
	Bacillus__thuringiensis	GCA_002222555.1_ASM222255v1	PCGEDBME_05315	5213683	5214228	gcu233__gcu233	block19
	Bacillus__thuringiensis	GCA_021651035.1_ASM2165103v1	ECNPANJC_05581	5333254	5333799	gcu233__gcu233	block19
	Bacillus__thuringiensis	GCA_022810725.1_ASM2281072v1	ELOBFHHI_05520	5325381	5325926	gcu233__gcu233	block19
	Bacillus__thuringiensis	GCA_000190515.1_ASM19051v1	FMLGMBNC_05197	5012781	5013326	gcu233__gcu233	block19
	Bacillus__thuringiensis	GCA_023921665.1_ASM2392166v1	NNEPFEKC_03336	3239567	3240112	gcu233__gcu233	block19
	Bacillus__thuringiensis	GCA_003445395.2_ASM344539v2	GIGMMDHB_05342	5129075	5129620	gcu233__gcu233	block19
	Bacillus__thuringiensis	GCA_022816845.1_ASM2281684v1	CMDFAFIE_02577	2475925	2476470	gcu233__gcu233	block19
	Bacillus__thuringiensis	GCA_003991175.1_ASM399117v1	JNHLDBCP_05545	5296082	5296627	gcu233__gcu233	block19
	Bacillus__thuringiensis	GCA_000300475.1_ASM30047v1	FCHCKOLB_04389	4265954	4266499	gcu233__gcu233	block19
	Bacillus__thuringiensis	GCA_027627725.1_ASM2762772v1	MBMFHMJA_05673	5538187	5538732	gcu233__gcu233	block19
	Bacillus__thuringiensis	GCA_006151925.1_ASM615192v1	OFOOAONA_05297	5117089	5117634	gcu233__gcu233	block19
	Bacillus__thuringiensis	GCA_000341665.1_ASM34166v1	KMJEEKHM_05333	5145896	5146435	gcu233__gcu233	block19
	Bacillus__thuringiensis	GCA_009224065.1_ASM922406v1	ACHOCGJD_00957	861520	862065	gcu233__gcu233	block19
	Bacillus__thuringiensis	GCA_000832925.1_ASM83292v1	PFFDCAFO_05246	5098185	5098730	gcu233__gcu233	block19
	Bacillus__thuringiensis	GCA_000341665.1_ASM34166v1	KMJEEKHM_06096	65076	65663	gcu233__gcu233	block19
	Bacillus__thuringiensis	GCA_027627745.1_ASM2762774v1	BJPGGNFC_05679	5539190	5539735	gcu233__gcu233	block19
	Bacillus__thuringiensis	GCA_013113775.1_ASM1311377v1	CLFCAJDG_02357	2263180	2263725	gcu233__gcu233	block19
	Bacillus__thuringiensis	GCA_000833085.1_ASM83308v1	JFPDDFOI_02805	2768662	2769207	gcu233__gcu233	block19
	Bacillus__thuringiensis	GCA_001017635.1_ASM101763v1	FBAHLGPB_03273	3129450	3129995	gcu233__gcu233	block19
	Bacillus__thuringiensis	GCA_000092165.1_ASM9216v1	BLHAILHK_05140	4975904	4976449	gcu233__gcu233	block19
	Bacillus__thuringiensis	GCA_028356555.1_ASM2835655v1	BFDCJGDA_06053	236684	237271	gcu233__gcu233	block19
	Bacillus__thuringiensis	GCA_000497525.2_ASM49752v2	DELMEMIJ_05845	5624465	5625004	gcu233__gcu233	block19
	Bacillus__thuringiensis	GCA_013267315.1_ASM1326731v1	JAIPIEJL_01830	1736313	1736858	gcu233__gcu233	block19
	Bacillus__toyonensis	GCA_024919115.1_ASM2491911v1	LDEAFJGB_05230	5032698	5033234	gcu233__gcu233	block21
	Bacillus__toyonensis	GCA_018739605.1_ASM1873960v1	KPJJLCMO_02207	2099715	2100260	gcu233__gcu233	block21
	Bacillus__toyonensis	GCA_022170805.1_ASM2217080v1	MECEGOBI_05012	4908097	4908642	gcu233__gcu233	block21
	Bacillus__toyonensis	GCA_030167055.1_ASM3016705v1	LPFKFPGA_05054	4906524	4907060	gcu233__gcu233	block21
	Bacillus__toyonensis	GCA_018779945.3_ASM1877994v3	LKAOGIDC_05058	4905106	4905651	gcu233__gcu233	block21
	Bacillus__toyonensis	GCA_000496285.1_ASM49628v1	NDGGAJGF_02439	2292202	2292738	gcu233__gcu233	block21
	Bacillus__toyonensis	GCA_018741625.1_ASM1874162v1	MBEJBHAO_05193	5020110	5020655	gcu233__gcu233	block21
	Bacillus__toyonensis	GCA_030167035.1_ASM3016703v1	JPEEKEIO_05122	4973470	4974015	gcu233__gcu233	block21
	Bacillus__toyonensis	GCA_016605985.1_ASM1660598v1	NKDLNOLL_05015	4913274	4913819	gcu233__gcu233	block21
	Bacillus__toyonensis	GCA_030166995.1_ASM3016699v1	MKACFIKD_05063	4932286	4932822	gcu233__gcu233	block21
	Bacillus__toyonensis	GCA_018741545.1_ASM1874154v1	NPBLDKAG_05093	4980929	4981474	gcu233__gcu233	block21
	Bacillus__toyonensis	GCA_018741125.1_ASM1874112v1	EAMNAMBC_05101	4947776	4948312	gcu233__gcu233	block21
	Bacillus__toyonensis	GCA_018741625.1_ASM1874162v1	MBEJBHAO_02267	2233641	2235458	CoCoNut_Pseudo_CoCoNut__Pseudo_CnuB	block20
	Bacillus__toyonensis	GCA_018741625.1_ASM1874162v1	MBEJBHAO_02268	2235448	2237298	CoCoNut_Pseudo_CoCoNut__Pseudo_CnuC	block20
	Bacillus__toyonensis	GCA_030167035.1_ASM3016703v1	JPEEKEIO_02278	2230321	2232138	CoCoNut_Pseudo_CoCoNut__Pseudo_CnuB	block20
	Bacillus__toyonensis	GCA_030167035.1_ASM3016703v1	JPEEKEIO_02279	2232128	2233978	CoCoNut_Pseudo_CoCoNut__Pseudo_CnuC	block20
	Bacillus__toyonensis	GCA_030166995.1_ASM3016699v1	MKACFIKD_02151	2126583	2128400	CoCoNut_Pseudo_CoCoNut__Pseudo_CnuB	block20
	Bacillus__toyonensis	GCA_030166995.1_ASM3016699v1	MKACFIKD_02152	2128390	2130240	CoCoNut_Pseudo_CoCoNut__Pseudo_CnuC	block20
	Bacillus__toyonensis	GCA_030167055.1_ASM3016705v1	LPFKFPGA_02159	2121289	2123106	CoCoNut_Pseudo_CoCoNut__Pseudo_CnuB	block20
	Bacillus__toyonensis	GCA_030167055.1_ASM3016705v1	LPFKFPGA_02160	2123096	2124946	CoCoNut_Pseudo_CoCoNut__Pseudo_CnuC	block20
	Bacillus__toyonensis	GCA_018741545.1_ASM1874154v1	NPBLDKAG_02233	2190399	2192216	CoCoNut_Pseudo_CoCoNut__Pseudo_CnuB	block20
	Bacillus__toyonensis	GCA_018741545.1_ASM1874154v1	NPBLDKAG_02234	2192206	2194056	CoCoNut_Pseudo_CoCoNut__Pseudo_CnuC	block20
	Bacillus__toyonensis	GCA_000496285.1_ASM49628v1	NDGGAJGF_04972	4798352	4800169	CoCoNut_Pseudo_CoCoNut__Pseudo_CnuB	block20
	Bacillus__toyonensis	GCA_000496285.1_ASM49628v1	NDGGAJGF_04973	4800159	4802009	CoCoNut_Pseudo_CoCoNut__Pseudo_CnuC	block20
	Bacillus__toyonensis	GCA_018739605.1_ASM1873960v1	KPJJLCMO_04686	4575421	4577238	CoCoNut_Pseudo_CoCoNut__Pseudo_CnuB	block20
	Bacillus__toyonensis	GCA_018739605.1_ASM1873960v1	KPJJLCMO_04687	4577228	4579078	CoCoNut_Pseudo_CoCoNut__Pseudo_CnuC	block20
	Bacillus__toyonensis	GCA_018741125.1_ASM1874112v1	EAMNAMBC_02215	2174521	2176338	CoCoNut_Pseudo_CoCoNut__Pseudo_CnuB	block20
	Bacillus__toyonensis	GCA_018741125.1_ASM1874112v1	EAMNAMBC_02216	2176328	2178178	CoCoNut_Pseudo_CoCoNut__Pseudo_CnuC	block20
	Bacillus__toyonensis	GCA_016605985.1_ASM1660598v1	NKDLNOLL_02180	2169833	2171650	CoCoNut_Pseudo_CoCoNut__Pseudo_CnuB	block20
	Bacillus__toyonensis	GCA_016605985.1_ASM1660598v1	NKDLNOLL_02181	2171640	2173490	CoCoNut_Pseudo_CoCoNut__Pseudo_CnuC	block20
	Bacillus__toyonensis	GCA_024919115.1_ASM2491911v1	LDEAFJGB_02254	2208292	2210109	CoCoNut_Pseudo_CoCoNut__Pseudo_CnuB	block20
	Bacillus__toyonensis	GCA_024919115.1_ASM2491911v1	LDEAFJGB_02255	2210099	2211949	CoCoNut_Pseudo_CoCoNut__Pseudo_CnuC	block20
	Bacillus__toyonensis	GCA_022170805.1_ASM2217080v1	MECEGOBI_02176	2167956	2169773	CoCoNut_Pseudo_CoCoNut__Pseudo_CnuB	block20
	Bacillus__toyonensis	GCA_022170805.1_ASM2217080v1	MECEGOBI_02177	2169763	2171613	CoCoNut_Pseudo_CoCoNut__Pseudo_CnuC	block20
	Bacillus__toyonensis	GCA_018779945.3_ASM1877994v3	LKAOGIDC_02173	2132662	2134479	CoCoNut_Pseudo_CoCoNut__Pseudo_CnuB	block20
	Bacillus__toyonensis	GCA_018779945.3_ASM1877994v3	LKAOGIDC_02174	2134469	2136319	CoCoNut_Pseudo_CoCoNut__Pseudo_CnuC	block20
	Bacteroides__fragilis	GCA_000724805.2_ASM72480v2	PCEONKCB_01389	1722166	1722993	Paris_II__AriA_AAA21	block22
	Bacteroides__fragilis	GCA_000724805.2_ASM72480v2	PCEONKCB_01390	1723015	1724031	Paris_II__AriB_DUF4435_II	block22
	Bacteroides__fragilis	GCA_024758145.1_ASM2475814v1	NPMGGIFD_01609	1815691	1816518	Paris_II__AriA_AAA21	block22
	Bacteroides__fragilis	GCA_024758145.1_ASM2475814v1	NPMGGIFD_01610	1816540	1817556	Paris_II__AriB_DUF4435_II	block22
	Bacteroides__fragilis	GCA_024758125.1_ASM2475812v1	LMMBHJKH_01419	1749049	1749876	Paris_II__AriA_AAA21	block22
	Bacteroides__fragilis	GCA_024758125.1_ASM2475812v1	LMMBHJKH_01420	1749898	1750914	Paris_II__AriB_DUF4435_II	block22
	Bacteroides__fragilis	GCA_024759465.1_ASM2475946v1	IBKHFAPI_01649	1883821	1884648	Paris_II__AriA_AAA21	block22
	Bacteroides__fragilis	GCA_024759465.1_ASM2475946v1	IBKHFAPI_01650	1884670	1885686	Paris_II__AriB_DUF4435_II	block22
	Bacteroides__fragilis	GCA_001682215.1_ASM168221v1	EKIGKOBL_00162	228588	229415	Paris_II__AriA_AAA21	block22
	Bacteroides__fragilis	GCA_001682215.1_ASM168221v1	EKIGKOBL_00163	229437	230453	Paris_II__AriB_DUF4435_II	block22
	Bacteroides__fragilis	GCA_024759605.1_ASM2475960v1	ACOFAFKA_01554	1835218	1836045	Paris_II__AriA_AAA21	block22
	Bacteroides__fragilis	GCA_024759605.1_ASM2475960v1	ACOFAFKA_01555	1836067	1837083	Paris_II__AriB_DUF4435_II	block22
	Bacteroides__fragilis	GCA_028743275.1_ASM2874327v1	PLMPHNAC_04202	4973584	4974411	Paris_II__AriA_AAA21	block22
	Bacteroides__fragilis	GCA_028743275.1_ASM2874327v1	PLMPHNAC_04203	4974433	4975449	Paris_II__AriB_DUF4435_II	block22
	Bacteroides__fragilis	GCA_030294885.1_ASM3029488v1	MBMLKEIH_00677	865242	866069	Paris_II__AriA_AAA21	block22
	Bacteroides__fragilis	GCA_030294885.1_ASM3029488v1	MBMLKEIH_00678	866091	867107	Paris_II__AriB_DUF4435_II	block22
	Bacteroides__fragilis	GCA_024759665.1_ASM2475966v1	MMKJCIJB_01785	1828290	1829117	Paris_II__AriA_AAA21	block22
	Bacteroides__fragilis	GCA_024759665.1_ASM2475966v1	MMKJCIJB_01786	1829139	1830155	Paris_II__AriB_DUF4435_II	block22
	Bacteroides__fragilis	GCA_024758265.1_ASM2475826v1	KMDFAONK_01481	1817268	1818095	Paris_II__AriA_AAA21	block22
	Bacteroides__fragilis	GCA_024758265.1_ASM2475826v1	KMDFAONK_01482	1818117	1819133	Paris_II__AriB_DUF4435_II	block22
	Bacteroides__fragilis	GCA_030944245.1_ASM3094424v1	COCHJCEA_01530	1867706	1868533	Paris_II__AriA_AAA21	block22
	Bacteroides__fragilis	GCA_030944245.1_ASM3094424v1	COCHJCEA_01531	1868555	1869571	Paris_II__AriB_DUF4435_II	block22
	Bacteroides__fragilis	GCA_001816225.4_ASM181622v4	BFLLMNGG_02987	3074064	3074891	Paris_II__AriA_AAA21	block22
	Bacteroides__fragilis	GCA_001816225.4_ASM181622v4	BFLLMNGG_02988	3074913	3075929	Paris_II__AriB_DUF4435_II	block22
	Bacteroides__fragilis	GCA_008369705.1_ASM836970v1	PNCBFDOO_00109	138301	139128	Paris_II__AriA_AAA21	block22
	Bacteroides__fragilis	GCA_008369705.1_ASM836970v1	PNCBFDOO_00110	139150	140166	Paris_II__AriB_DUF4435_II	block22
	Bacteroides__fragilis	GCA_040142595.1_MDR_L04	ONKHEIHF_04356	5103150	5103977	Paris_II__AriA_AAA21	block22
	Bacteroides__fragilis	GCA_040142595.1_MDR_L04	ONKHEIHF_04357	5103986	5104936	Paris_II__AriB_DUF4435_II	block22
	Bacteroides__fragilis	GCA_040142445.1_MDR_U01	PLMDLEOD_04269	4955862	4956854	Paris_II__AriB_DUF4435_II	block22
	Bacteroides__fragilis	GCA_040142445.1_MDR_U01	PLMDLEOD_04270	4956859	4957842	Paris_II__AriA_AAA21	block22
	Bacteroides__fragilis	GCA_005706655.1_ASM570665v1	OBFOBDIB_01477	1822667	1823494	Paris_II__AriA_AAA21	block22
	Bacteroides__fragilis	GCA_005706655.1_ASM570665v1	OBFOBDIB_01478	1823516	1824532	Paris_II__AriB_DUF4435_II	block22
	Bacteroides__fragilis	GCA_013267555.1_ASM1326755v1	FHIBEPKE_02286	2562961	2563977	Paris_II__AriB_DUF4435_II	block22
	Bacteroides__fragilis	GCA_013267555.1_ASM1326755v1	FHIBEPKE_02287	2563999	2564826	Paris_II__AriA_AAA21	block22
	Bacteroides__fragilis	GCA_024758385.1_ASM2475838v1	KBNLLCAM_01368	1685254	1686081	Paris_II__AriA_AAA21	block22
	Bacteroides__fragilis	GCA_024758385.1_ASM2475838v1	KBNLLCAM_01369	1686103	1687119	Paris_II__AriB_DUF4435_II	block22
	Bacteroides__fragilis	GCA_040142595.1_MDR_L04	ONKHEIHF_01533	1848395	1849222	Paris_II__AriA_AAA21	block22
	Bacteroides__fragilis	GCA_040142595.1_MDR_L04	ONKHEIHF_01534	1849244	1850260	Paris_II__AriB_DUF4435_II	block22
	Bacteroides__fragilis	GCA_024759805.1_ASM2475980v1	PCJACAKG_01545	1873332	1874159	Paris_II__AriA_AAA21	block22
	Bacteroides__fragilis	GCA_024759805.1_ASM2475980v1	PCJACAKG_01546	1874181	1875197	Paris_II__AriB_DUF4435_II	block22
	Bacteroides__fragilis	GCA_040687805.1_Bfrag638R_erm_GA1tetQ_6_hyb1	ONJFFMIN_03298	3840098	3841114	Paris_II__AriB_DUF4435_II	block22
	Bacteroides__fragilis	GCA_040687805.1_Bfrag638R_erm_GA1tetQ_6_hyb1	ONJFFMIN_03299	3841136	3841963	Paris_II__AriA_AAA21	block22
	Bacteroides__fragilis	GCA_024759825.1_ASM2475982v1	MMCPBHBH_01518	1786312	1787139	Paris_II__AriA_AAA21	block22
	Bacteroides__fragilis	GCA_024759825.1_ASM2475982v1	MMCPBHBH_01519	1787161	1788177	Paris_II__AriB_DUF4435_II	block22
	Bacteroides__fragilis	GCA_016864615.1_ASM1686461v1	DPMKOPEL_01400	1702215	1703042	Paris_II__AriA_AAA21	block22
	Bacteroides__fragilis	GCA_016864615.1_ASM1686461v1	DPMKOPEL_01401	1703064	1704080	Paris_II__AriB_DUF4435_II	block22
	Bacteroides__fragilis	GCA_040687815.1_Bfrag1284_hyb1	DIGFKDHO_00771	974585	975412	Paris_II__AriA_AAA21	block22
	Bacteroides__fragilis	GCA_040687815.1_Bfrag1284_hyb1	DIGFKDHO_00772	975434	976450	Paris_II__AriB_DUF4435_II	block22
	Bacteroides__fragilis	GCA_024758925.1_ASM2475892v1	JOLAAIPN_00915	959627	960643	Paris_II__AriB_DUF4435_II	block22
	Bacteroides__fragilis	GCA_024758925.1_ASM2475892v1	JOLAAIPN_00916	960793	961491	Paris_II__AriA_AAA21	block22
	Bacteroides__fragilis	GCA_024759005.1_ASM2475900v1	ADOKCOCE_01457	1797011	1797838	Paris_II__AriA_AAA21	block22
	Bacteroides__fragilis	GCA_024759005.1_ASM2475900v1	ADOKCOCE_01458	1797860	1798876	Paris_II__AriB_DUF4435_II	block22
	Bacteroides__fragilis	GCA_024759945.1_ASM2475994v1	OHNGCEOK_01420	1758709	1759536	Paris_II__AriA_AAA21	block22
	Bacteroides__fragilis	GCA_024759945.1_ASM2475994v1	OHNGCEOK_01421	1759558	1760574	Paris_II__AriB_DUF4435_II	block22
	Bacteroides__fragilis	GCA_024759905.1_ASM2475990v1	DLMJFFOE_01489	1825994	1826821	Paris_II__AriA_AAA21	block22
	Bacteroides__fragilis	GCA_024759905.1_ASM2475990v1	DLMJFFOE_01490	1826843	1827859	Paris_II__AriB_DUF4435_II	block22
	Bacteroides__fragilis	GCA_016889925.1_ASM1688992v1	JJNNFKGO_02145	2414232	2415248	Paris_II__AriB_DUF4435_II	block22
	Bacteroides__fragilis	GCA_016889925.1_ASM1688992v1	JJNNFKGO_02146	2415270	2416097	Paris_II__AriA_AAA21	block22
	Bacteroides__fragilis	GCA_018292185.1_ASM1829218v1	LCAMBKIN_04304	5019971	5020798	Paris_II__AriA_AAA21	block22
	Bacteroides__fragilis	GCA_018292185.1_ASM1829218v1	LCAMBKIN_04305	5020820	5021836	Paris_II__AriB_DUF4435_II	block22
	Bacteroides__fragilis	GCA_020091565.1_ASM2009156v1	LFBJAGOP_00574	758708	759535	Paris_II__AriA_AAA21	block22
	Bacteroides__fragilis	GCA_020091565.1_ASM2009156v1	LFBJAGOP_00575	759557	760573	Paris_II__AriB_DUF4435_II	block22
	Bacteroides__fragilis	GCA_000710365.3_ASM71036v3	ONLDIMEP_04355	5106664	5107491	Paris_II__AriA_AAA21	block22
	Bacteroides__fragilis	GCA_000710365.3_ASM71036v3	ONLDIMEP_04356	5107500	5108450	Paris_II__AriB_DUF4435_II	block22
	Bacteroides__fragilis	GCA_024759145.1_ASM2475914v1	BCHAAKBJ_01722	1716083	1716682	Paris_II__AriA_AAA21	block22
	Bacteroides__fragilis	GCA_024759145.1_ASM2475914v1	BCHAAKBJ_01724	1716933	1717949	Paris_II__AriB_DUF4435_II	block22
	Bacteroides__fragilis	GCA_024759105.1_ASM2475910v1	EAOIIEDP_01562	1902367	1903194	Paris_II__AriA_AAA21	block22
	Bacteroides__fragilis	GCA_024759105.1_ASM2475910v1	EAOIIEDP_01563	1903216	1904232	Paris_II__AriB_DUF4435_II	block22
	Bacteroides__fragilis	GCA_024760025.1_ASM2476002v1	AIFNPENF_01681	1951688	1952515	Paris_II__AriA_AAA21	block22
	Bacteroides__fragilis	GCA_024760025.1_ASM2476002v1	AIFNPENF_01682	1952537	1953553	Paris_II__AriB_DUF4435_II	block22
	Bacteroides__fragilis	GCA_000710375.3_ASM71037v3	PLLDEIBE_01593	1877980	1878807	Paris_II__AriA_AAA21	block22
	Bacteroides__fragilis	GCA_000710375.3_ASM71037v3	PLLDEIBE_01594	1878829	1879845	Paris_II__AriB_DUF4435_II	block22
	Bacteroides__fragilis	GCA_000724805.2_ASM72480v2	PCEONKCB_04475	5218284	5219111	Paris_II__AriA_AAA21	block22
	Bacteroides__fragilis	GCA_000724805.2_ASM72480v2	PCEONKCB_04476	5219120	5220070	Paris_II__AriB_DUF4435_II	block22
	Bacteroides__fragilis	GCA_000724665.3_ASM72466v3	ONGJJOKC_01467	1757408	1758235	Paris_II__AriA_AAA21	block22
	Bacteroides__fragilis	GCA_000724665.3_ASM72466v3	ONGJJOKC_01468	1758257	1759273	Paris_II__AriB_DUF4435_II	block22
	Bacteroides__fragilis	GCA_024760185.1_ASM2476018v1	HPDFEBPJ_01617	1881414	1882241	Paris_II__AriA_AAA21	block22
	Bacteroides__fragilis	GCA_024760185.1_ASM2476018v1	HPDFEBPJ_01618	1882263	1883279	Paris_II__AriB_DUF4435_II	block22
	Bacteroides__fragilis	GCA_024799705.1_ASM2479970v1	FIDJFBCH_00469	355100	355657	Paris_II__AriB_DUF4435_II	block22
	Bacteroides__fragilis	GCA_024799705.1_ASM2479970v1	FIDJFBCH_00472	356140	356670	Paris_II__AriA_AAA21	block22
	Bacteroides__fragilis	GCA_000724815.2_ASM72481v2	PDANFHCE_04400	5196574	5197401	Paris_II__AriA_AAA21	block22
	Bacteroides__fragilis	GCA_000724815.2_ASM72481v2	PDANFHCE_04401	5197410	5198360	Paris_II__AriB_DUF4435_II	block22
	Bacteroides__fragilis	GCA_001286525.1_BFBE1.1	LEDIBKMG_00721	923863	924690	Paris_II__AriA_AAA21	block22
	Bacteroides__fragilis	GCA_001286525.1_BFBE1.1	LEDIBKMG_00722	924712	925728	Paris_II__AriB_DUF4435_II	block22
	Bacteroides__fragilis	GCA_000965785.1_ASM96578v1	PJNDDEBM_00678	850224	851051	Paris_II__AriA_AAA21	block22
	Bacteroides__fragilis	GCA_000965785.1_ASM96578v1	PJNDDEBM_00679	851073	852089	Paris_II__AriB_DUF4435_II	block22
	Bacteroides__fragilis	GCA_024759445.1_ASM2475944v1	AOJFHODK_01600	1871650	1872477	Paris_II__AriA_AAA21	block22
	Bacteroides__fragilis	GCA_024759445.1_ASM2475944v1	AOJFHODK_01601	1872499	1873515	Paris_II__AriB_DUF4435_II	block22
	Bacteroides__fragilis	GCA_024758105.1_ASM2475810v1	JMDOPMPK_01495	1815766	1816593	Paris_II__AriA_AAA21	block22
	Bacteroides__fragilis	GCA_024758105.1_ASM2475810v1	JMDOPMPK_01496	1816615	1817631	Paris_II__AriB_DUF4435_II	block22
	Bacteroides__fragilis	GCA_024758185.1_ASM2475818v1	EDLKFJFG_01433	1749256	1750083	Paris_II__AriA_AAA21	block22
	Bacteroides__fragilis	GCA_024758185.1_ASM2475818v1	EDLKFJFG_01434	1750105	1751121	Paris_II__AriB_DUF4435_II	block22
	Bacteroides__fragilis	GCA_002849695.1_ASM284969v1	HPMFEEEM_00176	210365	211192	Paris_II__AriA_AAA21	block22
	Bacteroides__fragilis	GCA_002849695.1_ASM284969v1	HPMFEEEM_00177	211214	212230	Paris_II__AriB_DUF4435_II	block22
	Bacteroides__fragilis	GCA_040142445.1_MDR_U01	PLMDLEOD_01460	1778635	1779462	Paris_II__AriA_AAA21	block22
	Bacteroides__fragilis	GCA_040142445.1_MDR_U01	PLMDLEOD_01461	1779484	1780500	Paris_II__AriB_DUF4435_II	block22
	Bacteroides__fragilis	GCA_024758305.1_ASM2475830v1	HDACPJCM_01458	1797016	1797843	Paris_II__AriA_AAA21	block22
	Bacteroides__fragilis	GCA_024758305.1_ASM2475830v1	HDACPJCM_01459	1797865	1798881	Paris_II__AriB_DUF4435_II	block22
	Bacteroides__fragilis	GCA_024759705.1_ASM2475970v1	MFLBFFKM_01723	1983308	1984135	Paris_II__AriA_AAA21	block22
	Bacteroides__fragilis	GCA_024759705.1_ASM2475970v1	MFLBFFKM_01724	1984157	1985173	Paris_II__AriB_DUF4435_II	block22
	Bacteroides__fragilis	GCA_024758325.1_ASM2475832v1	KJBBDKAI_01570	1790959	1791786	Paris_II__AriA_AAA21	block22
	Bacteroides__fragilis	GCA_024758325.1_ASM2475832v1	KJBBDKAI_01571	1791808	1792824	Paris_II__AriB_DUF4435_II	block22
	Bacteroides__fragilis	GCA_024759725.1_ASM2475972v1	NNJMMKDH_01441	1746948	1747775	Paris_II__AriA_AAA21	block22
	Bacteroides__fragilis	GCA_024759725.1_ASM2475972v1	NNJMMKDH_01442	1747797	1748813	Paris_II__AriB_DUF4435_II	block22
	Bacteroides__fragilis	GCA_040687795.1_BfragS36L11_hyb1	KIIIMEGM_03489	4032648	4033475	Paris_II__AriA_AAA21	block22
	Bacteroides__fragilis	GCA_040687795.1_BfragS36L11_hyb1	KIIIMEGM_03490	4033497	4034513	Paris_II__AriB_DUF4435_II	block22
	Bacteroides__fragilis	GCA_024758845.1_ASM2475884v1	KDLDCBGG_01579	1862463	1863290	Paris_II__AriA_AAA21	block22
	Bacteroides__fragilis	GCA_024758845.1_ASM2475884v1	KDLDCBGG_01580	1863312	1864328	Paris_II__AriB_DUF4435_II	block22
	Bacteroides__fragilis	GCA_024759885.1_ASM2475988v1	POOOFOCP_01518	1868734	1869561	Paris_II__AriA_AAA21	block22
	Bacteroides__fragilis	GCA_024759885.1_ASM2475988v1	POOOFOCP_01519	1869583	1870599	Paris_II__AriB_DUF4435_II	block22
	Bacteroides__fragilis	GCA_016864615.1_ASM1686461v1	DPMKOPEL_04351	5019404	5020396	Paris_II__AriB_DUF4435_II	block22
	Bacteroides__fragilis	GCA_016864615.1_ASM1686461v1	DPMKOPEL_04352	5020401	5021384	Paris_II__AriA_AAA21	block22
	Bacteroides__fragilis	GCA_040687825.1_Bfrag078320_1_hyb1	LKBKKMFF_04201	5075134	5076150	Paris_II__AriB_DUF4435_II	block22
	Bacteroides__fragilis	GCA_040687825.1_Bfrag078320_1_hyb1	LKBKKMFF_04202	5076172	5076999	Paris_II__AriA_AAA21	block22
	Bacteroides__fragilis	GCA_000210835.1_ASM21083v1	NMMCCEIC_00754	937291	938118	Paris_II__AriA_AAA21	block22
	Bacteroides__fragilis	GCA_000210835.1_ASM21083v1	NMMCCEIC_00755	938140	939156	Paris_II__AriB_DUF4435_II	block22
	Bacteroides__fragilis	GCA_024759065.1_ASM2475906v1	CKDEELDA_01534	1860150	1860977	Paris_II__AriA_AAA21	block22
	Bacteroides__fragilis	GCA_024759065.1_ASM2475906v1	CKDEELDA_01535	1860999	1862015	Paris_II__AriB_DUF4435_II	block22
	Bacteroides__fragilis	GCA_000710365.3_ASM71036v3	ONLDIMEP_01572	1884386	1885213	Paris_II__AriA_AAA21	block22
	Bacteroides__fragilis	GCA_000710365.3_ASM71036v3	ONLDIMEP_01573	1885235	1886251	Paris_II__AriB_DUF4435_II	block22
	Bacteroides__fragilis	GCA_024759045.1_ASM2475904v1	ODGOCOFG_01465	1730913	1731443	Paris_II__AriA_AAA21	block22
	Bacteroides__fragilis	GCA_024759045.1_ASM2475904v1	ODGOCOFG_01466	1731465	1732481	Paris_II__AriB_DUF4435_II	block22
	Bacteroides__fragilis	GCA_045689415.1_ASM4568941v1	MAKANCCG_01392	1717352	1718179	Paris_II__AriA_AAA21	block22
	Bacteroides__fragilis	GCA_045689415.1_ASM4568941v1	MAKANCCG_01393	1718201	1719217	Paris_II__AriB_DUF4435_II	block22
	Bacteroides__fragilis	GCA_024760005.1_ASM2476000v1	PHNBDFPI_01580	1810332	1811159	Paris_II__AriA_AAA21	block22
	Bacteroides__fragilis	GCA_024760005.1_ASM2476000v1	PHNBDFPI_01581	1811181	1812197	Paris_II__AriB_DUF4435_II	block22
	Bacteroides__fragilis	GCA_045689425.1_ASM4568942v1	LEKHJHOE_01432	1780164	1780991	Paris_II__AriA_AAA21	block22
	Bacteroides__fragilis	GCA_045689425.1_ASM4568942v1	LEKHJHOE_01433	1781013	1782029	Paris_II__AriB_DUF4435_II	block22
	Bacteroides__fragilis	GCA_020097275.1_ASM2009727v1	LODMINPH_00142	199850	200866	Paris_II__AriB_DUF4435_II	block22
	Bacteroides__fragilis	GCA_020097275.1_ASM2009727v1	LODMINPH_00143	200888	201715	Paris_II__AriA_AAA21	block22
	Bacteroides__fragilis	GCA_045689915.1_ASM4568991v1	IKHELBCK_01870	2282841	2283668	Paris_II__AriA_AAA21	block22
	Bacteroides__fragilis	GCA_045689915.1_ASM4568991v1	IKHELBCK_01871	2283690	2284706	Paris_II__AriB_DUF4435_II	block22
	Bacteroides__fragilis	GCA_021359565.1_ASM2135956v1	IEIEALHC_01440	1782799	1783626	Paris_II__AriA_AAA21	block22
	Bacteroides__fragilis	GCA_021359565.1_ASM2135956v1	IEIEALHC_01441	1783648	1784664	Paris_II__AriB_DUF4435_II	block22
	Bacteroides__fragilis	GCA_021359565.1_ASM2135956v1	IEIEALHC_04444	5243461	5244288	Paris_II__AriA_AAA21	block22
	Bacteroides__fragilis	GCA_021359565.1_ASM2135956v1	IEIEALHC_04445	5244297	5245247	Paris_II__AriB_DUF4435_II	block22
	Bacteroides__fragilis	GCA_000724815.2_ASM72481v2	PDANFHCE_01597	1922000	1922827	Paris_II__AriA_AAA21	block22
	Bacteroides__fragilis	GCA_000724815.2_ASM72481v2	PDANFHCE_01598	1922849	1923865	Paris_II__AriB_DUF4435_II	block22
	Bacteroides__fragilis	GCA_000710375.3_ASM71037v3	PLLDEIBE_04470	5126037	5127029	Paris_II__AriB_DUF4435_II	block22
	Bacteroides__fragilis	GCA_000710375.3_ASM71037v3	PLLDEIBE_04471	5127034	5128017	Paris_II__AriA_AAA21	block22
	Bacteroides__fragilis	GCA_024760165.1_ASM2476016v1	MIJMPPGA_01692	1899630	1900457	Paris_II__AriA_AAA21	block22
	Bacteroides__fragilis	GCA_024760165.1_ASM2476016v1	MIJMPPGA_01693	1900479	1901495	Paris_II__AriB_DUF4435_II	block22
	Bacteroides__fragilis	GCA_024760105.1_ASM2476010v1	LGAADNKE_01584	1861548	1862375	Paris_II__AriA_AAA21	block22
	Bacteroides__fragilis	GCA_024760105.1_ASM2476010v1	LGAADNKE_01585	1862397	1863413	Paris_II__AriB_DUF4435_II	block22
	Bacteroides__fragilis	GCA_000009925.1_ASM992v1	GNGKBCJN_00766	947737	948564	Paris_II__AriA_AAA21	block22
	Bacteroides__fragilis	GCA_000009925.1_ASM992v1	GNGKBCJN_00767	948586	949602	Paris_II__AriB_DUF4435_II	block22
	Bacteroides__fragilis	GCA_024759305.1_ASM2475930v1	HMIGABIG_01544	1864720	1865547	Paris_II__AriA_AAA21	block22
	Bacteroides__fragilis	GCA_024759305.1_ASM2475930v1	HMIGABIG_01545	1865569	1866585	Paris_II__AriB_DUF4435_II	block22
	Bacteroides__fragilis	GCA_021359585.1_ASM2135958v1	PIBGPJPP_01359	1665774	1666601	Paris_II__AriA_AAA21	block22
	Bacteroides__fragilis	GCA_021359585.1_ASM2135958v1	PIBGPJPP_01360	1666623	1667639	Paris_II__AriB_DUF4435_II	block22
	Bacteroides__fragilis	GCA_023702735.1_ASM2370273v1	NFJKBKGD_03058	3566422	3567249	Paris_II__AriA_AAA21	block22
	Bacteroides__fragilis	GCA_023702735.1_ASM2370273v1	NFJKBKGD_03059	3567271	3568287	Paris_II__AriB_DUF4435_II	block22
	Bacteroides__fragilis	GCA_024760265.1_ASM2476026v1	AGLDEELJ_01396	1682167	1682994	Paris_II__AriA_AAA21	block22
	Bacteroides__fragilis	GCA_024760265.1_ASM2476026v1	AGLDEELJ_01397	1683016	1684032	Paris_II__AriB_DUF4435_II	block22
	Bacteroides__fragilis	GCA_024759325.1_ASM2475932v1	CMDGAEBF_01448	1773938	1774765	Paris_II__AriA_AAA21	block22
	Bacteroides__fragilis	GCA_024759325.1_ASM2475932v1	CMDGAEBF_01449	1774787	1775803	Paris_II__AriB_DUF4435_II	block22
	Bacteroides__fragilis	GCA_000724665.3_ASM72466v3	ONGJJOKC_04437	5089441	5090268	Paris_II__AriA_AAA21	block22
	Bacteroides__fragilis	GCA_000724665.3_ASM72466v3	ONGJJOKC_04438	5090277	5091227	Paris_II__AriB_DUF4435_II	block22
	Bacteroides__fragilis	GCA_000724795.2_ASM72479v2	NNFPBBHK_01418	1778998	1779825	Paris_II__AriA_AAA21	block22
	Bacteroides__fragilis	GCA_000724795.2_ASM72479v2	NNFPBBHK_01419	1779847	1780863	Paris_II__AriB_DUF4435_II	block22
	Bacteroides__fragilis	GCA_024799745.1_ASM2479974v1	GGLODDBM_01957	1763998	1764825	Paris_II__AriA_AAA21	block22
	Bacteroides__fragilis	GCA_024799745.1_ASM2479974v1	GGLODDBM_01958	1764847	1765863	Paris_II__AriB_DUF4435_II	block22
	Bacteroides__fragilis	GCA_024758025.1_ASM2475802v1	FIHGDBCO_01624	1946499	1947326	Paris_II__AriA_AAA21	block22
	Bacteroides__fragilis	GCA_024758025.1_ASM2475802v1	FIHGDBCO_01625	1947348	1948364	Paris_II__AriB_DUF4435_II	block22
	Bacteroides__ovatus	GCA_024759225.1_ASM2475922v1	JKFOEOCC_02630	2966839	2967867	Paris_II__AriB_DUF4435_II	block23
	Bacteroides__ovatus	GCA_024759225.1_ASM2475922v1	JKFOEOCC_02631	2967890	2968753	Paris_II__AriA_AAA21	block23
	Bacteroides__ovatus	GCA_024759765.1_ASM2475976v1	GDEJHFLO_02223	2823361	2824224	Paris_II__AriA_AAA21	block23
	Bacteroides__ovatus	GCA_024759765.1_ASM2475976v1	GDEJHFLO_02224	2824247	2825275	Paris_II__AriB_DUF4435_II	block23
	Bacteroides__ovatus	GCA_024759785.1_ASM2475978v1	KDGJPAOL_02350	2943613	2944476	Paris_II__AriA_AAA21	block23
	Bacteroides__ovatus	GCA_024759785.1_ASM2475978v1	KDGJPAOL_02351	2944499	2945527	Paris_II__AriB_DUF4435_II	block23
	Bacteroides__ovatus	GCA_918258265.1_BOVAC1	GCFKPLFL_00935	1281711	1282574	Paris_II__AriA_AAA21	block23
	Bacteroides__ovatus	GCA_918258265.1_BOVAC1	GCFKPLFL_00936	1282597	1283625	Paris_II__AriB_DUF4435_II	block23
	Bacteroides__ovatus	GCA_018292045.1_ASM1829204v1	ACNIOEFP_00093	156050	157078	Paris_II__AriB_DUF4435_II	block23
	Bacteroides__ovatus	GCA_018292045.1_ASM1829204v1	ACNIOEFP_00094	157101	157964	Paris_II__AriA_AAA21	block23
	Bacteroides__ovatus	GCA_020091525.1_ASM2009152v1	OMPEJCFD_00344	404460	405323	Paris_II__AriA_AAA21	block23
	Bacteroides__ovatus	GCA_020091525.1_ASM2009152v1	OMPEJCFD_00345	405346	406374	Paris_II__AriB_DUF4435_II	block23
	Bacteroides__ovatus	GCA_024759365.1_ASM2475936v1	MNPFCNHK_02222	2734106	2734969	Paris_II__AriA_AAA21	block23
	Bacteroides__ovatus	GCA_024759365.1_ASM2475936v1	MNPFCNHK_02223	2734992	2736020	Paris_II__AriB_DUF4435_II	block23
	Bacteroides__ovatus	GCA_024758065.1_ASM2475806v1	CHLMILGE_03024	2883865	2884728	Paris_II__AriA_AAA21	block23
	Bacteroides__ovatus	GCA_024758065.1_ASM2475806v1	CHLMILGE_03025	2884751	2885779	Paris_II__AriB_DUF4435_II	block23
	Bacteroides__ovatus	GCA_024759545.1_ASM2475954v1	MMDMBLJC_02503	2822720	2823583	Paris_II__AriA_AAA21	block23
	Bacteroides__ovatus	GCA_024759545.1_ASM2475954v1	MMDMBLJC_02504	2823606	2824634	Paris_II__AriB_DUF4435_II	block23
	Bacteroides__ovatus	GCA_025757905.1_ASM2575790v1	OOOHJAPC_02861	3527933	3528961	Paris_II__AriB_DUF4435_II	block23
	Bacteroides__ovatus	GCA_025757905.1_ASM2575790v1	OOOHJAPC_02862	3528984	3529847	Paris_II__AriA_AAA21	block23
	Bacteroides__ovatus	GCA_030168555.1_ASM3016855v1	OEIGDOBD_00652	853409	854272	Paris_II__AriA_AAA21	block23
	Bacteroides__ovatus	GCA_030168555.1_ASM3016855v1	OEIGDOBD_00653	854295	855323	Paris_II__AriB_DUF4435_II	block23
	Bacteroides__ovatus	GCA_046603935.1_ASM4660393v1	JHHGPMFH_04138	5257066	5257929	Paris_II__AriA_AAA21	block23
	Bacteroides__ovatus	GCA_046603935.1_ASM4660393v1	JHHGPMFH_04139	5257952	5258980	Paris_II__AriB_DUF4435_II	block23
	Bacteroides__ovatus	GCA_025757525.1_ASM2575752v1	CGFJAPPM_03828	4688573	4689601	Paris_II__AriB_DUF4435_II	block23
	Bacteroides__ovatus	GCA_025757525.1_ASM2575752v1	CGFJAPPM_03829	4689624	4690487	Paris_II__AriA_AAA21	block23
	Bacteroides__ovatus	GCA_900095495.1_B_ovatus_V975	AECJCAHF_02138	2834269	2835132	Paris_II__AriA_AAA21	block23
	Bacteroides__ovatus	GCA_900095495.1_B_ovatus_V975	AECJCAHF_02139	2835155	2836183	Paris_II__AriB_DUF4435_II	block23
	Bacteroides__ovatus	GCA_001314995.1_ASM131499v1	IMHIPDHA_04304	5539847	5540710	Paris_II__AriA_AAA21	block23
	Bacteroides__ovatus	GCA_001314995.1_ASM131499v1	IMHIPDHA_04305	5540733	5541761	Paris_II__AriB_DUF4435_II	block23
	Bacteroides__ovatus	GCA_007012325.1_ASM701232v1	LHAEGCLB_04913	5885873	5886736	Paris_II__AriA_AAA21	block23
	Bacteroides__ovatus	GCA_007012325.1_ASM701232v1	LHAEGCLB_04914	5886759	5887787	Paris_II__AriB_DUF4435_II	block23
	Bacteroides__ovatus	GCA_009734165.1_ASM973416v1	ACKEMGII_04483	5654464	5655327	Paris_II__AriA_AAA21	block23
	Bacteroides__ovatus	GCA_009734165.1_ASM973416v1	ACKEMGII_04484	5655350	5656378	Paris_II__AriB_DUF4435_II	block23
	Bacteroides__ovatus	GCA_024759245.1_ASM2475924v1	EKJMNEKG_02267	2944188	2945051	Paris_II__AriA_AAA21	block23
	Bacteroides__ovatus	GCA_024759245.1_ASM2475924v1	EKJMNEKG_02268	2945074	2946102	Paris_II__AriB_DUF4435_II	block23
	Bacteroides__ovatus	GCA_024759225.1_ASM2475922v1	JKFOEOCC_02334	2537410	2543367	Prometheus__ProA	block24
	Bacteroides__ovatus	GCA_024759765.1_ASM2475976v1	GDEJHFLO_02569	3270193	3276150	Prometheus__ProA	block24
	Bacteroides__ovatus	GCA_024759785.1_ASM2475978v1	KDGJPAOL_02640	3338818	3344775	Prometheus__ProA	block24
	Bacteroides__ovatus	GCA_900095495.1_B_ovatus_V975	AECJCAHF_02424	3261454	3267339	Prometheus__ProA	block24
	Bacteroides__ovatus	GCA_009734165.1_ASM973416v1	ACKEMGII_04779	6082767	6088724	Prometheus__ProA	block24
	Bacteroides__ovatus	GCA_018292045.1_ASM1829204v1	ACNIOEFP_05177	6402478	6408435	Prometheus__ProA	block24
	Bacteroides__ovatus	GCA_020091525.1_ASM2009152v1	OMPEJCFD_00626	828333	834290	Prometheus__ProA	block24
	Bacteroides__ovatus	GCA_024759365.1_ASM2475936v1	MNPFCNHK_02514	3159782	3165739	Prometheus__ProA	block24
	Bacteroides__ovatus	GCA_024758065.1_ASM2475806v1	CHLMILGE_03407	3272315	3275545	Prometheus__ProA	block24
	Bacteroides__ovatus	GCA_024759545.1_ASM2475954v1	MMDMBLJC_02812	3211165	3216615	Prometheus__ProA	block24
	Bacteroides__ovatus	GCA_025757905.1_ASM2575790v1	OOOHJAPC_02528	3042536	3048493	Prometheus__ProA	block24
	Bacteroides__ovatus	GCA_030168555.1_ASM3016855v1	OEIGDOBD_00987	1322129	1328086	Prometheus__ProA	block24
	Bacteroides__ovatus	GCA_046603935.1_ASM4660393v1	JHHGPMFH_04417	5669558	5675515	Prometheus__ProA	block24
	Bacteroides__ovatus	GCA_025757525.1_ASM2575752v1	CGFJAPPM_03540	4260832	4266789	Prometheus__ProA	block24
	Bacteroides__ovatus	GCA_918258265.1_BOVAC1	GCFKPLFL_01224	1711200	1717157	Prometheus__ProA	block24
	Bacteroides__ovatus	GCA_001314995.1_ASM131499v1	IMHIPDHA_04586	5967039	5972924	Prometheus__ProA	block24
	Bacteroides__ovatus	GCA_007012325.1_ASM701232v1	LHAEGCLB_05181	6274274	6280231	Prometheus__ProA	block24
	Bacteroides__ovatus	GCA_024759245.1_ASM2475924v1	EKJMNEKG_02596	3412216	3418173	Prometheus__ProA	block24
	Bacteroides__xylanisolvens	GCA_018279805.1_ASM1827980v1	IMKJIJOE_00005	9591	10454	Paris_II__AriA_AAA21	block25
	Bacteroides__xylanisolvens	GCA_018279805.1_ASM1827980v1	IMKJIJOE_00006	10478	11506	Paris_II__AriB_DUF4435_II	block25
	Bacteroides__xylanisolvens	GCA_018289135.1_ASM1828913v1	GEODIPCO_05007	5986236	5987099	Paris_II__AriA_AAA21	block25
	Bacteroides__xylanisolvens	GCA_018289135.1_ASM1828913v1	GEODIPCO_05008	5987122	5988150	Paris_II__AriB_DUF4435_II	block25
	Bacteroides__xylanisolvens	GCA_025757585.1_ASM2575758v1	IFAJHKFO_04120	4921268	4922296	Paris_II__AriB_DUF4435_II	block25
	Bacteroides__xylanisolvens	GCA_025757585.1_ASM2575758v1	IFAJHKFO_04121	4922320	4923183	Paris_II__AriA_AAA21	block25
	Bacteroides__xylanisolvens	GCA_029369765.1_ASM2936976v1	HHBOFJGC_01135	1410419	1411447	Paris_II__AriB_DUF4435_II	block25
	Bacteroides__xylanisolvens	GCA_029369765.1_ASM2936976v1	HHBOFJGC_01136	1411470	1412333	Paris_II__AriA_AAA21	block25
	Bacteroides__xylanisolvens	GCA_042850145.1_ASM4285014v1	KFOCEOBH_02097	2738415	2739278	Paris_II__AriA_AAA21	block25
	Bacteroides__xylanisolvens	GCA_042850145.1_ASM4285014v1	KFOCEOBH_02098	2739301	2740329	Paris_II__AriB_DUF4435_II	block25
	Bacteroides__xylanisolvens	GCA_024759125.1_ASM2475912v1	FELBOGDO_02044	2588583	2589446	Paris_II__AriA_AAA21	block25
	Bacteroides__xylanisolvens	GCA_024759125.1_ASM2475912v1	FELBOGDO_02045	2589469	2590497	Paris_II__AriB_DUF4435_II	block25
	Bacteroides__xylanisolvens	GCA_006546965.1_ASM654696v1	DMILGAOK_01887	2480033	2480896	Paris_II__AriA_AAA21	block25
	Bacteroides__xylanisolvens	GCA_006546965.1_ASM654696v1	DMILGAOK_01888	2480919	2481947	Paris_II__AriB_DUF4435_II	block25
	Bacteroides__xylanisolvens	GCA_018289035.1_ASM1828903v1	PBKHOPNF_04907	5930263	5931126	Paris_II__AriA_AAA21	block25
	Bacteroides__xylanisolvens	GCA_018289035.1_ASM1828903v1	PBKHOPNF_04908	5931149	5932177	Paris_II__AriB_DUF4435_II	block25
	Bacteroides__xylanisolvens	GCA_024758345.1_ASM2475834v1	JAPMOKMC_02243	2795070	2795933	Paris_II__AriA_AAA21	block25
	Bacteroides__xylanisolvens	GCA_024758345.1_ASM2475834v1	JAPMOKMC_02244	2795956	2796984	Paris_II__AriB_DUF4435_II	block25
	Bacteroides__xylanisolvens	GCA_016864215.1_ASM1686421v1	OAKEGADM_01549	1830050	1831078	Paris_II__AriB_DUF4435_II	block25
	Bacteroides__xylanisolvens	GCA_016864215.1_ASM1686421v1	OAKEGADM_01550	1831101	1831964	Paris_II__AriA_AAA21	block25
	Bacteroides__xylanisolvens	GCA_024759865.1_ASM2475986v1	NNLDJICM_02705	2736865	2737554	Paris_II__AriA_AAA21	block25
	Bacteroides__xylanisolvens	GCA_024759865.1_ASM2475986v1	NNLDJICM_02706	2737577	2738605	Paris_II__AriB_DUF4435_II	block25
	Bacteroides__xylanisolvens	GCA_029369765.1_ASM2936976v1	HHBOFJGC_00820	962952	968978	Prometheus__ProA	block26
	Bacteroides__xylanisolvens	GCA_018279805.1_ASM1827980v1	IMKJIJOE_00206	279275	285301	Prometheus__ProA	block26
	Bacteroides__xylanisolvens	GCA_025757585.1_ASM2575758v1	IFAJHKFO_03919	4636433	4642474	Prometheus__ProA	block26
	Bacteroides__xylanisolvens	GCA_016864215.1_ASM1686421v1	OAKEGADM_01276	1425827	1431868	Prometheus__ProA	block26
	Bacteroides__xylanisolvens	GCA_018289135.1_ASM1828913v1	GEODIPCO_05301	6407708	6413749	Prometheus__ProA	block26
	Bacteroides__xylanisolvens	GCA_042850145.1_ASM4285014v1	KFOCEOBH_02311	3029519	3035560	Prometheus__ProA	block26
	Bacteroides__xylanisolvens	GCA_024759125.1_ASM2475912v1	FELBOGDO_02339	3004843	3010869	Prometheus__ProA	block26
	Bacteroides__xylanisolvens	GCA_006546965.1_ASM654696v1	DMILGAOK_02152	2879528	2885569	Prometheus__ProA	block26
	Bacteroides__xylanisolvens	GCA_018289035.1_ASM1828903v1	PBKHOPNF_05170	6307131	6313172	Prometheus__ProA	block26
	Bacteroides__xylanisolvens	GCA_024758345.1_ASM2475834v1	JAPMOKMC_02541	3193385	3199426	Prometheus__ProA	block26
	Bacteroides__xylanisolvens	GCA_024759865.1_ASM2475986v1	NNLDJICM_03076	3131337	3134561	Prometheus__ProA	block26
	Bartonella__henselae	GCA_021560445.1_ASM2156044v1	OCLFHKII_00246	270352	270684	MazEF__MazF	block27
	Bartonella__henselae	GCA_021560445.1_ASM2156044v1	OCLFHKII_00247	270684	270941	MazEF__MazE	block27
	Bartonella__henselae	GCA_021560465.1_ASM2156046v1	PNNIFKGL_00242	262420	262752	MazEF__MazF	block27
	Bartonella__henselae	GCA_021560465.1_ASM2156046v1	PNNIFKGL_00243	262752	263009	MazEF__MazE	block27
	Bartonella__henselae	GCA_000046705.1_ASM4670v1	NJCEFBLN_00716	817791	817955	MazEF__MazE	block27
	Bartonella__henselae	GCA_000046705.1_ASM4670v1	NJCEFBLN_00717	818049	818381	MazEF__MazF	block27
	Bartonella__henselae	GCA_000612765.1_PRJEB5998_assembly_1	PLENNCAM_00681	788412	788669	MazEF__MazE	block27
	Bartonella__henselae	GCA_000612765.1_PRJEB5998_assembly_1	PLENNCAM_00682	788669	789001	MazEF__MazF	block27
	Bartonella__henselae	GCA_000612765.1_PRJEB5998_assembly_1	PLENNCAM_00786	894063	894320	MazEF__MazE	block27
	Bartonella__henselae	GCA_000612765.1_PRJEB5998_assembly_1	PLENNCAM_00787	894320	894652	MazEF__MazF	block27
	Bartonella__henselae	GCA_021560385.1_ASM2156038v1	PFMLEDMB_00184	176314	176571	MazEF__MazE	block27
	Bartonella__henselae	GCA_021560385.1_ASM2156038v1	PFMLEDMB_00185	176571	176903	MazEF__MazF	block27
	Bartonella__henselae	GCA_000612765.1_PRJEB5998_assembly_1	PLENNCAM_00993	1114347	1114679	MazEF__MazF	block27
	Bartonella__henselae	GCA_000612765.1_PRJEB5998_assembly_1	PLENNCAM_00994	1114679	1114936	MazEF__MazE	block27
	Bartonella__henselae	GCA_021560505.1_ASM2156050v1	CLCNHBAH_00240	262419	262751	MazEF__MazF	block27
	Bartonella__henselae	GCA_021560505.1_ASM2156050v1	CLCNHBAH_00241	262751	263008	MazEF__MazE	block27
	Bartonella__henselae	GCA_021560405.1_ASM2156040v1	BDGCPABM_00259	274629	274961	MazEF__MazF	block27
	Bartonella__henselae	GCA_021560405.1_ASM2156040v1	BDGCPABM_00260	274961	275218	MazEF__MazE	block27
	Bartonella__henselae	GCA_000612965.1_PRJEB4971_assembly_1	BGDOOMLE_00704	812021	812278	MazEF__MazE	block27
	Bartonella__henselae	GCA_000612965.1_PRJEB4971_assembly_1	BGDOOMLE_00705	812278	812610	MazEF__MazF	block27
	Bartonella__henselae	GCA_021560525.1_ASM2156052v1	OAKGMEHH_00178	172632	172964	MazEF__MazF	block27
	Bartonella__henselae	GCA_021560525.1_ASM2156052v1	OAKGMEHH_00179	172964	173221	MazEF__MazE	block27
	Bartonella__henselae	GCA_021560425.1_ASM2156042v1	AMJJDFOC_00252	262459	262791	MazEF__MazF	block27
	Bartonella__henselae	GCA_021560425.1_ASM2156042v1	AMJJDFOC_00253	262791	263048	MazEF__MazE	block27
	Bartonella__henselae	GCA_021560385.1_ASM2156038v1	PFMLEDMB_00098	122916	123173	MazEF__MazE	block27
	Bartonella__henselae	GCA_021560385.1_ASM2156038v1	PFMLEDMB_00099	123173	123505	MazEF__MazF	block27
	Bartonella__henselae	GCA_021560525.1_ASM2156052v1	OAKGMEHH_00261	266590	266922	MazEF__MazF	block27
	Bartonella__henselae	GCA_021560525.1_ASM2156052v1	OAKGMEHH_00262	266922	267179	MazEF__MazE	block27
	Bartonella__henselae	GCA_021560425.1_ASM2156042v1	AMJJDFOC_00301	297019	297351	MazEF__MazF	block27
	Bartonella__henselae	GCA_021560425.1_ASM2156042v1	AMJJDFOC_00302	297351	297608	MazEF__MazE	block27
	Bartonella__krasnovii	GCA_022569635.1_ASM2256963v1	GLPBEAPN_00894	1009758	1014740	RM_Type_IIG__Type_IIG_FAM_2.einsi_trimmed	block28
	Bartonella__krasnovii	GCA_022569635.1_ASM2256963v1	GLPBEAPN_01322	1513884	1518857	RM_Type_IIG__Type_IIG_FAM_2.einsi_trimmed	block28
	Bartonella__krasnovii	GCA_022569635.1_ASM2256963v1	GLPBEAPN_01640	1869394	1871589	RM_Type_IIG__Type_IIG_FAM_2.einsi_trimmed	block28
	Bartonella__krasnovii	GCA_022569455.1_ASM2256945v1	GBBILNNC_00413	510449	515431	RM_Type_IIG__Type_IIG_FAM_2.einsi_trimmed	block28
	Bartonella__krasnovii	GCA_022569455.1_ASM2256945v1	GBBILNNC_00649	777316	782229	RM_Type_IIG__Type_IIG_FAM_2.einsi_trimmed	block28
	Bartonella__krasnovii	GCA_022569455.1_ASM2256945v1	GBBILNNC_01215	1451344	1456332	RM_Type_IIG__Type_IIG_FAM_2.einsi_trimmed	block28
	Bartonella__krasnovii	GCA_022569455.1_ASM2256945v1	GBBILNNC_01223	1462054	1464792	RM_Type_IIG__Type_IIG_FAM_2.einsi_trimmed	block28
	Bartonella__krasnovii	GCA_022569455.1_ASM2256945v1	GBBILNNC_01480	1740010	1744971	RM_Type_IIG__Type_IIG_FAM_2.einsi_trimmed	block28
	Bartonella__krasnovii	GCA_022569475.1_ASM2256947v1	MDLIDGDL_00580	701992	706953	RM_Type_IIG__Type_IIG_FAM_2.einsi_trimmed	block28
	Bartonella__krasnovii	GCA_022569495.1_ASM2256949v1	JOKMADLB_01331	1519502	1524475	RM_Type_IIG__Type_IIG_FAM_2.einsi_trimmed	block28
	Bartonella__krasnovii	GCA_022569495.1_ASM2256949v1	JOKMADLB_01653	1875998	1878193	RM_Type_IIG__Type_IIG_FAM_2.einsi_trimmed	block28
	Bartonella__krasnovii	GCA_022569655.1_ASM2256965v1	MEPMKJFF_00641	780790	784083	RM_Type_IIG__Type_IIG_FAM_2.einsi_trimmed	block28
	Bartonella__krasnovii	GCA_022569515.1_ASM2256951v1	JEBBICMA_00780	859970	862090	RM_Type_IIG__Type_IIG_FAM_2.einsi_trimmed	block28
	Bartonella__krasnovii	GCA_022569655.1_ASM2256965v1	MEPMKJFF_00664	806515	811503	RM_Type_IIG__Type_IIG_FAM_2.einsi_trimmed	block28
	Bartonella__krasnovii	GCA_022569515.1_ASM2256951v1	JEBBICMA_00788	867983	872971	RM_Type_IIG__Type_IIG_FAM_2.einsi_trimmed	block28
	Bartonella__krasnovii	GCA_022569655.1_ASM2256965v1	MEPMKJFF_00680	825148	830148	RM_Type_IIG__Type_IIG_FAM_2.einsi_trimmed	block28
	Bartonella__krasnovii	GCA_022569515.1_ASM2256951v1	JEBBICMA_00802	885876	890858	RM_Type_IIG__Type_IIG_FAM_2.einsi_trimmed	block28
	Bartonella__krasnovii	GCA_022569535.1_ASM2256953v1	NIEHGFHN_01605	1850716	1854078	RM_Type_IIG__Type_IIG_FAM_2.einsi_trimmed	block28
	Bartonella__krasnovii	GCA_022569695.1_ASM2256969v1	KBHFBHEM_00522	661512	666473	RM_Type_IIG__Type_IIG_FAM_2.einsi_trimmed	block28
	Bartonella__krasnovii	GCA_022569555.1_ASM2256955v1	EOKDFGHD_01532	1767084	1772045	RM_Type_IIG__Type_IIG_FAM_2.einsi_trimmed	block28
	Bartonella__krasnovii	GCA_022569595.1_ASM2256959v1	NOCGHJJD_01556	1814022	1818983	RM_Type_IIG__Type_IIG_FAM_2.einsi_trimmed	block28
	Bartonella__krasnovii	GCA_022569615.1_ASM2256961v1	FIPGEOOE_00410	510101	515083	RM_Type_IIG__Type_IIG_FAM_2.einsi_trimmed	block28
	Bartonella__krasnovii	GCA_022569615.1_ASM2256961v1	FIPGEOOE_00699	821431	826344	RM_Type_IIG__Type_IIG_FAM_2.einsi_trimmed	block28
	Bartonella__krasnovii	GCA_022569615.1_ASM2256961v1	FIPGEOOE_00713	839689	844668	RM_Type_IIG__Type_IIG_FAM_2.einsi_trimmed	block28
	Bartonella__krasnovii	GCA_022569615.1_ASM2256961v1	FIPGEOOE_01271	1504368	1509356	RM_Type_IIG__Type_IIG_FAM_2.einsi_trimmed	block28
	Bartonella__krasnovii	GCA_022569615.1_ASM2256961v1	FIPGEOOE_01279	1515078	1517816	RM_Type_IIG__Type_IIG_FAM_2.einsi_trimmed	block28
	Bartonella__krasnovii	GCA_022569435.1_ASM2256943v1	FMFAFKIB_00412	510360	515342	RM_Type_IIG__Type_IIG_FAM_2.einsi_trimmed	block28
	Bartonella__krasnovii	GCA_022569435.1_ASM2256943v1	FMFAFKIB_00648	777175	782088	RM_Type_IIG__Type_IIG_FAM_2.einsi_trimmed	block28
	Bartonella__krasnovii	GCA_022569435.1_ASM2256943v1	FMFAFKIB_01213	1450502	1455490	RM_Type_IIG__Type_IIG_FAM_2.einsi_trimmed	block28
	Bartonella__krasnovii	GCA_022569435.1_ASM2256943v1	FMFAFKIB_01221	1461212	1463950	RM_Type_IIG__Type_IIG_FAM_2.einsi_trimmed	block28
	Bartonella__krasnovii	GCA_022569475.1_ASM2256947v1	MDLIDGDL_00689	809979	812570	RM_Type_IIG__Type_IIG_FAM_2.einsi_trimmed	block28
	Bartonella__krasnovii	GCA_022569435.1_ASM2256943v1	FMFAFKIB_01464	1715900	1719430	RM_Type_IIG__Type_IIG_FAM_2.einsi_trimmed	block28
	Bartonella__krasnovii	GCA_022569475.1_ASM2256947v1	MDLIDGDL_00698	818438	823426	RM_Type_IIG__Type_IIG_FAM_2.einsi_trimmed	block28
	Bartonella__krasnovii	GCA_022569435.1_ASM2256943v1	FMFAFKIB_01495	1758731	1763692	RM_Type_IIG__Type_IIG_FAM_2.einsi_trimmed	block28
	Bartonella__krasnovii	GCA_022569475.1_ASM2256947v1	MDLIDGDL_01614	1842374	1847335	RM_Type_IIG__Type_IIG_FAM_2.einsi_trimmed	block28
	Bartonella__krasnovii	GCA_022569495.1_ASM2256949v1	JOKMADLB_00721	825603	828341	RM_Type_IIG__Type_IIG_FAM_2.einsi_trimmed	block28
	Bartonella__krasnovii	GCA_022569495.1_ASM2256949v1	JOKMADLB_00729	834063	839051	RM_Type_IIG__Type_IIG_FAM_2.einsi_trimmed	block28
	Bartonella__krasnovii	GCA_022569495.1_ASM2256949v1	JOKMADLB_00891	1009746	1014728	RM_Type_IIG__Type_IIG_FAM_2.einsi_trimmed	block28
	Bartonella__krasnovii	GCA_022569515.1_ASM2256951v1	JEBBICMA_01569	1763743	1768464	RM_Type_IIG__Type_IIG_FAM_2.einsi_trimmed	block28
	Bartonella__krasnovii	GCA_022569495.1_ASM2256949v1	JOKMADLB_00898	1020460	1023198	RM_Type_IIG__Type_IIG_FAM_2.einsi_trimmed	block28
	Bartonella__krasnovii	GCA_022569515.1_ASM2256951v1	JEBBICMA_01699	1906749	1911710	RM_Type_IIG__Type_IIG_FAM_2.einsi_trimmed	block28
	Bartonella__krasnovii	GCA_022569535.1_ASM2256953v1	NIEHGFHN_00523	639926	644887	RM_Type_IIG__Type_IIG_FAM_2.einsi_trimmed	block28
	Bartonella__krasnovii	GCA_022569695.1_ASM2256969v1	KBHFBHEM_00543	697036	702009	RM_Type_IIG__Type_IIG_FAM_2.einsi_trimmed	block28
	Bartonella__krasnovii	GCA_022569535.1_ASM2256953v1	NIEHGFHN_00544	675457	680430	RM_Type_IIG__Type_IIG_FAM_2.einsi_trimmed	block28
	Bartonella__krasnovii	GCA_022569695.1_ASM2256969v1	KBHFBHEM_00552	711832	713469	RM_Type_IIG__Type_IIG_FAM_2.einsi_trimmed	block28
	Bartonella__krasnovii	GCA_022569535.1_ASM2256953v1	NIEHGFHN_00553	690253	691890	RM_Type_IIG__Type_IIG_FAM_2.einsi_trimmed	block28
	Bartonella__krasnovii	GCA_022569695.1_ASM2256969v1	KBHFBHEM_00560	719341	724329	RM_Type_IIG__Type_IIG_FAM_2.einsi_trimmed	block28
	Bartonella__krasnovii	GCA_022569535.1_ASM2256953v1	NIEHGFHN_00561	697761	702749	RM_Type_IIG__Type_IIG_FAM_2.einsi_trimmed	block28
	Bartonella__krasnovii	GCA_003606345.3_ASM360634v3	LPIJLBIG_00534	659631	664604	RM_Type_IIG__Type_IIG_FAM_2.einsi_trimmed	block28
	Bartonella__krasnovii	GCA_003606345.3_ASM360634v3	LPIJLBIG_00543	674427	676064	RM_Type_IIG__Type_IIG_FAM_2.einsi_trimmed	block28
	Bartonella__krasnovii	GCA_022569575.1_ASM2256957v1	GIDEEDDE_01332	1592965	1595556	RM_Type_IIG__Type_IIG_FAM_2.einsi_trimmed	block28
	Bartonella__krasnovii	GCA_003606345.3_ASM360634v3	LPIJLBIG_00551	681935	686923	RM_Type_IIG__Type_IIG_FAM_2.einsi_trimmed	block28
	Bartonella__krasnovii	GCA_022569575.1_ASM2256957v1	GIDEEDDE_01339	1601257	1606230	RM_Type_IIG__Type_IIG_FAM_2.einsi_trimmed	block28
	Bartonella__krasnovii	GCA_022569695.1_ASM2256969v1	KBHFBHEM_01609	1873397	1876759	RM_Type_IIG__Type_IIG_FAM_2.einsi_trimmed	block28
	Bartonella__krasnovii	GCA_022569575.1_ASM2256957v1	GIDEEDDE_01346	1612731	1617695	RM_Type_IIG__Type_IIG_FAM_2.einsi_trimmed	block28
	Bartonella__krasnovii	GCA_022569575.1_ASM2256957v1	GIDEEDDE_01481	1761648	1765007	RM_Type_IIG__Type_IIG_FAM_2.einsi_trimmed	block28
	Bartonella__krasnovii	GCA_003606345.3_ASM360634v3	LPIJLBIG_00915	1072989	1077953	RM_Type_IIG__Type_IIG_FAM_2.einsi_trimmed	block28
	Bartonella__krasnovii	GCA_022569595.1_ASM2256959v1	NOCGHJJD_00690	820947	823685	RM_Type_IIG__Type_IIG_FAM_2.einsi_trimmed	block28
	Bartonella__krasnovii	GCA_022569595.1_ASM2256959v1	NOCGHJJD_00698	829407	834395	RM_Type_IIG__Type_IIG_FAM_2.einsi_trimmed	block28
	Bartonella__krasnovii	GCA_003606345.3_ASM360634v3	LPIJLBIG_01602	1846812	1850174	RM_Type_IIG__Type_IIG_FAM_2.einsi_trimmed	block28
	Bartonella__krasnovii	GCA_022569615.1_ASM2256961v1	FIPGEOOE_01543	1795500	1800461	RM_Type_IIG__Type_IIG_FAM_2.einsi_trimmed	block28
	Bartonella__krasnovii	GCA_022569635.1_ASM2256963v1	GLPBEAPN_00722	825611	828349	RM_Type_IIG__Type_IIG_FAM_2.einsi_trimmed	block28
	Bartonella__krasnovii	GCA_022569635.1_ASM2256963v1	GLPBEAPN_00730	834071	839059	RM_Type_IIG__Type_IIG_FAM_2.einsi_trimmed	block28
	Bartonella__krasnovii	GCA_022569635.1_ASM2256963v1	GLPBEAPN_00800	911672	912580	RM_Type_III__Type_III_MTases_FAM_0	block29
	Bartonella__krasnovii	GCA_022569635.1_ASM2256963v1	GLPBEAPN_00801	912617	914050	RM_Type_III__Type_III_REases_FAM_1.einsi_trimmed	block29
	Bartonella__krasnovii	GCA_022569635.1_ASM2256963v1	GLPBEAPN_01388	1597019	1598890	RM_Type_III__Type_III_MTases_FAM_0	block29
	Bartonella__krasnovii	GCA_022569635.1_ASM2256963v1	GLPBEAPN_01389	1599154	1600986	RM_Type_III__Type_III_MTases_FAM_0	block29
	Bartonella__krasnovii	GCA_022569635.1_ASM2256963v1	GLPBEAPN_01391	1601337	1603202	RM_Type_III__Type_III_MTases_FAM_0	block29
	Bartonella__krasnovii	GCA_022569635.1_ASM2256963v1	GLPBEAPN_01392	1603214	1606177	RM_Type_III__Type_III_REases_FAM_0.einsi_trimmed	block29
	Bartonella__krasnovii	GCA_022569655.1_ASM2256965v1	MEPMKJFF_00195	278718	280619	RM_Type_III__Type_III_MTases_FAM_0	block29
	Bartonella__krasnovii	GCA_022569655.1_ASM2256965v1	MEPMKJFF_00198	281064	282908	RM_Type_III__Type_III_MTases_FAM_0	block29
	Bartonella__krasnovii	GCA_022569655.1_ASM2256965v1	MEPMKJFF_00199	282937	286140	RM_Type_III__Type_III_REases_FAM_0.einsi_trimmed	block29
	Bartonella__krasnovii	GCA_022569455.1_ASM2256945v1	GBBILNNC_00746	881742	883175	RM_Type_III__Type_III_REases_FAM_1.einsi_trimmed	block29
	Bartonella__krasnovii	GCA_022569455.1_ASM2256945v1	GBBILNNC_00747	883199	884092	RM_Type_III__Type_III_MTases_FAM_0	block29
	Bartonella__krasnovii	GCA_022569455.1_ASM2256945v1	GBBILNNC_01103	1291054	1292925	RM_Type_III__Type_III_MTases_FAM_0	block29
	Bartonella__krasnovii	GCA_022569455.1_ASM2256945v1	GBBILNNC_01104	1293189	1295021	RM_Type_III__Type_III_MTases_FAM_0	block29
	Bartonella__krasnovii	GCA_022569455.1_ASM2256945v1	GBBILNNC_01106	1295372	1297237	RM_Type_III__Type_III_MTases_FAM_0	block29
	Bartonella__krasnovii	GCA_022569455.1_ASM2256945v1	GBBILNNC_01107	1297249	1300212	RM_Type_III__Type_III_REases_FAM_0.einsi_trimmed	block29
[truncated: 96,363 more rows]

## Sheet: Table S5
	Table S5: Phylogenetic tree in Newick format of the 429 species used in this study
[truncated: 2 more rows]

[truncated: 5 more sheets: Table S6, Table S7, Table S8, Table S9, Table S10]
